# Supplementary material for: (1R,2R)-4-Benzoyl-2-benzo­yloxy-1-phenyl­butyl imidazole-1-carboxyl­ate
Source: Acta Crystallogr Sect E Struct Rep Online. 2008 Feb 22;64(Pt 3):o619. doi: 10.1107/S1600536808004364 (PMC2960783; doi:10.1107/S1600536808004364)
Supplement: Supplementary file 1 [file e-64-0o619-sup1.cif]

##############################################################################
###                                                                        ###
###        Electronic paper (Acta Crystallographica Section E)             ###
###                                                                        ###
##############################################################################
#                                                                            #
# This CIF contains the data in a paper accepted for publication in Acta     #
# Crystallographica Section E. It conforms to the requirements of Notes      #
# for Authors for Section E, and has been peer reviewed under the auspices   #
# of the IUCr Commission on Journals.                                        #
#                                                                            #
# Full details of the Crystallographic Information File format               #
# are given in the paper "The Crystallographic Information File (CIF):       #
# a New Standard Archive File for Crystallography" by S. R. Hall, F. H.      #
# Allen and I. D. Brown [Acta Cryst. (1991), A47, 655-685].                  #
#                                                                            #
# The current version of the core CIF dictionary is obtainable from          #
# ftp://ftp.iucr.org/pub/cif_core.dic. The current version number is 2.1.    #
#                                                                            #
# Software is freely available for graphical display of the structure(s) in  #
# this CIF.  For information consult the CIF home page http://www.iucr.org/  #
# cif/home.html                                                              #
#                                                                            #
##############################################################################
                                             
data_global
_journal_date_recd_electronic     2008-01-21
_journal_date_accepted     2008-02-13
_journal_name_full     'Acta Crystallographica, Section E'
_journal_year     2008
_journal_volume     64
_journal_issue      3
_journal_page_first     o619
_journal_page_last     o619
_journal_paper_category     QO
_journal_coeditor_code     PK2082
_publ_contact_author_name     'David J. Fox'
_publ_contact_author_address
;
University of Cambridge
Department of Chemistry
Lensfield Road
Cambridge
CB2 1EW
UK
;
_publ_contact_author_email     d.j.fox@warwick.ac.uk
_publ_section_title
;
(1<i>R</i>,2<i>R</i>)-4-Benzoyl-2-benzoyloxy-1-phenylbutyl
imidazole-1-carboxylate
;
loop_
    _publ_author_name
    _publ_author_footnote
    _publ_author_address
    'David J. Fox'
;
Current address:
Department of Chemistry,
University of Warwick,
Gibbet Hill Road,
Coventry CV4 7AL,
England.
;
;
Department of Chemistry
University of Cambridge
Lensfield Road
Cambridge CB2 1EW
England
;
    'Sean Parris'
;
Current address:
School of Chemistry,
University of Manchester,
Oxford Road,
Manchester M13 9PL,
England.
;
;
Department of Chemistry
University of Cambridge
Lensfield Road
Cambridge CB2 1EW
England
;
    'Daniel Sejer Pedersen'
;
Current address:
Department of Chemistry,
University of Adelaide,
SA 5005,
Australia.
;
;
Department of Chemistry
University of Cambridge
Lensfield Road
Cambridge CB2 1EW
England
;
    'Stuart Warren' .
;
Department of Chemistry
University of Cambridge
Lensfield Road
Cambridge CB2 1EW
England
;
data_I
_chemical_name_systematic
;
(1<i>R</i>,2<i>R</i>)-4-Benzoyl-2-benzoyloxy-1-phenylbutyl
imidazole-1-carboxylate
;
_chemical_name_common     ?
_chemical_formula_moiety     'C28 H24 N2 O5'
_chemical_formula_sum     'C28 H24 N2 O5'
_chemical_formula_iupac     'C28 H24 N2 O5'
_chemical_formula_weight     468.49
_chemical_melting_point     ?
_symmetry_cell_setting     orthorhombic
_symmetry_space_group_name_H-M     'P 21 21 21'
_symmetry_space_group_name_Hall     'P 2ac 2ab'
loop_
    _symmetry_equiv_pos_as_xyz
    'x, y, z'
    '-x+1/2, -y, z+1/2'
    '-x, y+1/2, -z+1/2'
    'x+1/2, -y+1/2, -z'
_cell_length_a     5.9512(2)
_cell_length_b     18.1330(7)
_cell_length_c     22.4612(12)
_cell_angle_alpha     90.00
_cell_angle_beta     90.00
_cell_angle_gamma     90.00
_cell_volume     2423.86(18)
_cell_formula_units_Z     4
_cell_measurement_reflns_used     7747
_cell_measurement_theta_min     1.02
_cell_measurement_theta_max     20.39
_cell_measurement_temperature     180(2)
_exptl_crystal_description     block
_exptl_crystal_colour     colourless
_exptl_crystal_size_max     0.37
_exptl_crystal_size_mid     0.05
_exptl_crystal_size_min     0.02
_exptl_crystal_density_diffrn     1.284
_exptl_crystal_density_meas     ?
_exptl_crystal_density_method     'not measured'
_exptl_crystal_F_000     984
_exptl_absorpt_coefficient_mu     0.089
_exptl_absorpt_correction_type     multi-scan
_exptl_absorpt_process_details     '(SORTAV; Blessing, 1995)'
_exptl_absorpt_correction_T_min     0.767
_exptl_absorpt_correction_T_max     0.998
_exptl_special_details     ?
_diffrn_ambient_temperature     180(2)
_diffrn_radiation_type     MoK\a
_diffrn_radiation_wavelength     0.71073
_diffrn_radiation_source     'fine-focus sealed tube'
_diffrn_measurement_device_type     'Nonius KappaCCD'
_diffrn_measurement_method     '\w and \f'
_diffrn_reflns_number     7293
_diffrn_reflns_av_R_equivalents     0.0756
_diffrn_reflns_av_sigmaI/netI     0.0483
_diffrn_reflns_theta_min     3.53
_diffrn_reflns_theta_max     20.40
_diffrn_reflns_theta_full     20.40
_diffrn_measured_fraction_theta_max     0.992
_diffrn_measured_fraction_theta_full     0.992
_diffrn_reflns_limit_h_min     -5
_diffrn_reflns_limit_h_max     5
_diffrn_reflns_limit_k_min     -17
_diffrn_reflns_limit_k_max     17
_diffrn_reflns_limit_l_min     -21
_diffrn_reflns_limit_l_max     22
_diffrn_standards_number     0
_diffrn_standards_interval_count     .
_diffrn_standards_interval_time     .
_diffrn_standards_decay_%     ?
_refine_special_details
;
 Refinement of F^2^ against ALL reflections.  The weighted R-factor wR and
 goodness of fit S are based on F^2^, conventional R-factors R are based
 on F, with F set to zero for negative F^2^. The threshold expression of
 F^2^ > 2\s(F^2^) is used only for calculating R-factors(gt) etc. and is
 not relevant to the choice of reflections for refinement.  R-factors based
 on F^2^ are statistically about twice as large as those based on F, and R-
 factors based on ALL data will be even larger.
;
_reflns_number_total     1416
_reflns_number_gt     1230
_reflns_threshold_expression     I>2\s(I)
_refine_ls_structure_factor_coef     Fsqd
_refine_ls_matrix_type     full
_refine_ls_R_factor_all     0.0492
_refine_ls_R_factor_gt     0.0356
_refine_ls_wR_factor_gt     0.0731
_refine_ls_wR_factor_ref     0.0796
_refine_ls_goodness_of_fit_ref     1.124
_refine_ls_restrained_S_all     1.124
_refine_ls_number_reflns     1416
_refine_ls_number_parameters     317
_refine_ls_number_restraints     0
_refine_ls_hydrogen_treatment     constr
_refine_ls_weighting_scheme     calc
_refine_ls_weighting_details
         'calc w=1/[\s^2^(Fo^2^)+(0.0295P)^2^+0.6591P] where P=(Fo^2^+2Fc^2^)/3'
_atom_sites_solution_hydrogens     geom
_atom_sites_solution_primary     direct
_atom_sites_solution_secondary     difmap
_refine_ls_shift/su_max     0.000
_refine_ls_shift/su_mean     0.000
_refine_diff_density_max     0.198
_refine_diff_density_min     -0.184
_refine_ls_extinction_method     'SHELXL97 (Sheldrick, 2008)'
_refine_ls_extinction_coef     0.0071(12)
_refine_ls_extinction_expression
                                  'Fc^*^=kFc[1+0.001xFc^2^\l^3^/sin(2\q)]^-1/4^'
_refine_ls_abs_structure_details
;
In the absence of significant anomalous scattering effects,
961 Friedel pairs have been merged as equivalent data.
;
_refine_ls_abs_structure_Flack     ?
loop_
    _atom_type_symbol
    _atom_type_description
    _atom_type_scat_dispersion_real
    _atom_type_scat_dispersion_imag
    _atom_type_scat_source
    'C' 'C' 0.0033 0.0016
                         'International Tables Vol C Tables 4.2.6.8 and 6.1.1.4'
    'H' 'H' 0.0000 0.0000
                         'International Tables Vol C Tables 4.2.6.8 and 6.1.1.4'
    'N' 'N' 0.0061 0.0033
                         'International Tables Vol C Tables 4.2.6.8 and 6.1.1.4'
    'O' 'O' 0.0106 0.0060
                         'International Tables Vol C Tables 4.2.6.8 and 6.1.1.4'
_computing_data_collection     'COLLECT (Nonius, 1998)'
_computing_cell_refinement     'SCALEPACK (Otwinowski & Minor, 1997)'
_computing_data_reduction
;
DENZO and SCALEPACK (Otwinowski & Minor, 1997)
;
_computing_structure_solution     'SIR92 (Altomare <i>et al.</i>, 1994)'
_computing_structure_refinement     'SHELXL97 (Sheldrick, 2008)'
_computing_molecular_graphics     'SHELXTL (Sheldrick, 2008)'
_computing_publication_material     'SHELXTL (Sheldrick, 2008)'
loop_
    _atom_site_type_symbol
    _atom_site_label
    _atom_site_fract_x
    _atom_site_fract_y
    _atom_site_fract_z
    _atom_site_U_iso_or_equiv
    _atom_site_adp_type
    _atom_site_calc_flag
    _atom_site_refinement_flags
    _atom_site_occupancy
    _atom_site_disorder_assembly
    _atom_site_disorder_group
    O O1 0.4514(6) -0.04408(18) 0.45568(15) 0.0606(10) Uani d . 1 . .
    O O2 0.2125(4) 0.04215(14) 0.29114(12) 0.0370(7) Uani d . 1 . .
    O O3 0.5837(5) 0.06215(19) 0.29436(15) 0.0627(10) Uani d . 1 . .
    O O4 0.1450(4) 0.17552(15) 0.33765(13) 0.0397(8) Uani d . 1 . .
    O O5 -0.1887(6) 0.23422(17) 0.33492(17) 0.0663(10) Uani d . 1 . .
    N N1 0.1272(6) 0.28828(19) 0.29753(17) 0.0397(10) Uani d . 1 . .
    N N2 0.4070(6) 0.3576(2) 0.26476(18) 0.0477(11) Uani d . 1 . .
    C C1 0.4404(8) -0.0913(3) 0.4173(2) 0.0412(12) Uani d . 1 . .
    C C2 0.2591(7) -0.0889(2) 0.3705(2) 0.0411(12) Uani d . 1 . .
    H H2B 0.1717 -0.1353 0.3723 0.049 Uiso calc R 1 . .
    H H2C 0.3303 -0.0861 0.3308 0.049 Uiso calc R 1 . .
    C C3 0.0990(7) -0.0239(2) 0.3779(2) 0.0408(12) Uani d . 1 . .
    H H3A -0.0419 -0.0347 0.3562 0.049 Uiso calc R 1 . .
    H H3B 0.0611 -0.0186 0.4206 0.049 Uiso calc R 1 . .
    C C4 0.1935(7) 0.0484(2) 0.35549(18) 0.0338(11) Uani d . 1 . .
    H H4 0.3449 0.0574 0.3734 0.041 Uiso calc R 1 . .
    C C5 0.0401(7) 0.1133(2) 0.3679(2) 0.0367(11) Uani d . 1 . .
    H H5 -0.1116 0.1037 0.3503 0.044 Uiso calc R 1 . .
    C C6 0.0092(8) 0.2308(3) 0.3247(2) 0.0441(12) Uani d . 1 . .
    C C7 0.3534(7) 0.2942(3) 0.2878(2) 0.0424(12) Uani d . 1 . .
    H H7 0.4588 0.2565 0.2968 0.051 Uiso calc R 1 . .
    C C8 0.2059(8) 0.3948(3) 0.2583(2) 0.0491(13) Uani d . 1 . .
    H H8 0.1919 0.4429 0.2419 0.059 Uiso calc R 1 . .
    C C9 0.0327(8) 0.3542(3) 0.2781(2) 0.0509(13) Uani d . 1 . .
    H H9 -0.1215 0.3677 0.2787 0.061 Uiso calc R 1 . .
    C C10 0.4159(8) 0.0525(2) 0.2659(2) 0.0393(11) Uani d . 1 . .
    C C11 0.4072(7) 0.0490(2) 0.20012(19) 0.0348(11) Uani d . 1 . .
    C C12 0.5986(8) 0.0679(3) 0.1689(2) 0.0578(14) Uani d . 1 . .
    H H12 0.7282 0.0843 0.1898 0.069 Uiso calc R 1 . .
    C C13 0.6024(9) 0.0632(3) 0.1082(3) 0.0734(17) Uani d . 1 . .
    H H13 0.7352 0.0757 0.0870 0.088 Uiso calc R 1 . .
    C C14 0.4156(10) 0.0405(3) 0.0778(2) 0.0636(15) Uani d . 1 . .
    H H14 0.4179 0.0385 0.0356 0.076 Uiso calc R 1 . .
    C C15 0.2263(9) 0.0207(2) 0.1080(2) 0.0547(14) Uani d . 1 . .
    H H15 0.0979 0.0038 0.0869 0.066 Uiso calc R 1 . .
    C C16 0.2217(7) 0.0254(2) 0.1696(2) 0.0441(12) Uani d . 1 . .
    H H16 0.0893 0.0121 0.1906 0.053 Uiso calc R 1 . .
    C C17 0.6070(8) -0.1529(2) 0.41677(18) 0.0374(11) Uani d . 1 . .
    C C18 0.7758(8) -0.1535(3) 0.4594(2) 0.0466(12) Uani d . 1 . .
    H H18 0.7844 -0.1145 0.4875 0.056 Uiso calc R 1 . .
    C C19 0.9307(8) -0.2095(3) 0.4615(3) 0.0601(14) Uani d . 1 . .
    H H19 1.0444 -0.2094 0.4912 0.072 Uiso calc R 1 . .
    C C20 0.9211(10) -0.2657(3) 0.4207(3) 0.0641(15) Uani d . 1 . .
    H H20 1.0288 -0.3043 0.4220 0.077 Uiso calc R 1 . .
    C C21 0.7573(10) -0.2660(3) 0.3785(2) 0.0646(15) Uani d . 1 . .
    H H21 0.7515 -0.3052 0.3504 0.077 Uiso calc R 1 . .
    C C22 0.5981(8) -0.2100(2) 0.3758(2) 0.0513(13) Uani d . 1 . .
    H H22 0.4843 -0.2109 0.3462 0.062 Uiso calc R 1 . .
    C C23 0.0174(7) 0.1293(2) 0.4332(2) 0.0373(12) Uani d . 1 . .
    C C24 -0.1753(8) 0.1095(2) 0.4643(3) 0.0546(13) Uani d . 1 . .
    H H24 -0.2968 0.0868 0.4439 0.066 Uiso calc R 1 . .
    C C25 -0.1905(11) 0.1227(3) 0.5249(3) 0.0722(17) Uani d . 1 . .
    H H25 -0.3217 0.1085 0.5461 0.087 Uiso calc R 1 . .
    C C26 -0.0174(14) 0.1563(4) 0.5544(3) 0.080(2) Uani d . 1 . .
    H H26 -0.0293 0.1653 0.5959 0.097 Uiso calc R 1 . .
    C C27 0.1732(11) 0.1770(3) 0.5245(3) 0.0692(16) Uani d . 1 . .
    H H27 0.2924 0.2006 0.5451 0.083 Uiso calc R 1 . .
    C C28 0.1910(8) 0.1634(2) 0.4642(2) 0.0498(13) Uani d . 1 . .
    H H28 0.3237 0.1775 0.4436 0.060 Uiso calc R 1 . .
loop_
    _atom_site_aniso_label
    _atom_site_aniso_U_11
    _atom_site_aniso_U_22
    _atom_site_aniso_U_33
    _atom_site_aniso_U_12
    _atom_site_aniso_U_13
    _atom_site_aniso_U_23
    O1 0.077(2) 0.052(2) 0.052(2) 0.0064(19) -0.0150(19) -0.015(2)
    O2 0.0302(18) 0.0434(17) 0.0374(19) -0.0031(14) -0.0014(15) -0.0026(15)
    O3 0.0305(18) 0.104(3) 0.053(2) -0.0117(19) -0.0072(19) -0.005(2)
    O4 0.0301(16) 0.0336(17) 0.055(2) 0.0057(15) -0.0016(15) 0.0084(16)
    O5 0.034(2) 0.058(2) 0.107(3) 0.0085(17) 0.001(2) 0.021(2)
    N1 0.034(2) 0.036(2) 0.049(2) 0.003(2) -0.0054(19) 0.006(2)
    N2 0.043(3) 0.047(3) 0.053(3) -0.002(2) 0.001(2) 0.004(2)
    C1 0.051(3) 0.033(3) 0.039(3) -0.005(3) 0.005(3) -0.001(3)
    C2 0.046(3) 0.035(2) 0.042(3) -0.004(2) 0.000(3) 0.002(2)
    C3 0.042(3) 0.039(3) 0.041(3) -0.002(2) -0.003(2) 0.003(2)
    C4 0.031(2) 0.039(3) 0.031(3) -0.001(2) -0.002(2) -0.002(2)
    C5 0.027(2) 0.036(3) 0.046(3) -0.002(2) -0.004(2) 0.006(2)
    C6 0.034(3) 0.042(3) 0.056(3) 0.002(3) -0.005(2) 0.002(3)
    C7 0.030(3) 0.052(3) 0.046(3) 0.008(2) -0.004(2) -0.001(3)
    C8 0.044(3) 0.040(3) 0.064(4) 0.006(3) -0.002(3) 0.008(3)
    C9 0.044(3) 0.043(3) 0.066(4) 0.008(3) 0.000(3) 0.011(3)
    C10 0.028(3) 0.034(3) 0.056(3) -0.002(2) 0.000(3) 0.003(2)
    C11 0.035(3) 0.035(2) 0.034(3) 0.001(2) 0.003(3) 0.004(2)
    C12 0.043(3) 0.085(4) 0.045(4) -0.013(3) 0.001(3) 0.010(3)
    C13 0.049(4) 0.113(5) 0.059(4) -0.003(3) 0.006(3) 0.020(4)
    C14 0.066(4) 0.079(4) 0.047(4) 0.007(3) 0.014(4) 0.007(3)
    C15 0.060(4) 0.054(3) 0.050(4) -0.008(3) 0.000(3) -0.008(3)
    C16 0.040(3) 0.047(3) 0.046(3) -0.011(2) 0.003(3) -0.004(2)
    C17 0.050(3) 0.035(3) 0.028(3) -0.004(2) 0.002(2) 0.006(2)
    C18 0.051(3) 0.046(3) 0.043(3) -0.011(3) -0.002(3) 0.010(2)
    C19 0.051(3) 0.062(4) 0.067(4) -0.001(3) -0.008(3) 0.018(3)
    C20 0.062(4) 0.055(4) 0.075(4) 0.009(3) -0.002(4) 0.011(3)
    C21 0.085(4) 0.043(3) 0.066(4) 0.009(3) -0.004(4) -0.006(3)
    C22 0.063(3) 0.042(3) 0.049(3) 0.005(3) -0.006(3) 0.005(3)
    C23 0.035(3) 0.035(3) 0.042(3) 0.005(2) -0.001(2) 0.001(2)
    C24 0.050(3) 0.052(3) 0.062(4) 0.008(3) 0.010(3) -0.001(3)
    C25 0.091(5) 0.064(4) 0.062(5) 0.017(4) 0.034(4) 0.007(3)
    C26 0.122(6) 0.072(4) 0.047(4) 0.030(4) -0.001(5) -0.012(4)
    C27 0.083(4) 0.064(4) 0.061(5) 0.012(3) -0.017(4) -0.021(3)
    C28 0.053(3) 0.048(3) 0.049(4) 0.004(3) -0.008(3) -0.006(3)
_geom_special_details
;
 All esds (except the esd in the dihedral angle between two l.s. planes)
 are estimated using the full covariance matrix.  The cell esds are taken
 into account individually in the estimation of esds in distances, angles
 and torsion angles; correlations between esds in cell parameters are only
 used when they are defined by crystal symmetry.  An approximate (isotropic)
 treatment of cell esds is used for estimating esds involving l.s. planes.
;
loop_
    _geom_bond_atom_site_label_1
    _geom_bond_atom_site_label_2
    _geom_bond_site_symmetry_2
    _geom_bond_distance
    _geom_bond_publ_flag
    O1 C1 . 1.217(5) ?
    O2 C10 . 1.350(5) ?
    O2 C4 . 1.454(5) ?
    O3 C10 . 1.199(5) ?
    O4 C6 . 1.321(5) ?
    O4 C5 . 1.458(5) ?
    O5 C6 . 1.201(5) ?
    N1 C7 . 1.368(5) ?
    N1 C9 . 1.392(5) ?
    N1 C6 . 1.397(5) ?
    N2 C7 . 1.300(5) ?
    N2 C8 . 1.382(5) ?
    C1 C17 . 1.494(6) ?
    C1 C2 . 1.506(6) ?
    C2 C3 . 1.526(5) ?
    C2 H2B . 0.990 ?
    C2 H2C . 0.990 ?
    C3 C4 . 1.512(5) ?
    C3 H3A . 0.990 ?
    C3 H3B . 0.990 ?
    C4 C5 . 1.515(5) ?
    C4 H4 . 1.000 ?
    C5 C23 . 1.501(6) ?
    C5 H5 . 1.000 ?
    C7 H7 . 0.950 ?
    C8 C9 . 1.342(6) ?
    C8 H8 . 0.950 ?
    C9 H9 . 0.950 ?
    C10 C11 . 1.479(6) ?
    C11 C16 . 1.368(6) ?
    C11 C12 . 1.381(6) ?
    C12 C13 . 1.368(7) ?
    C12 H12 . 0.950 ?
    C13 C14 . 1.367(7) ?
    C13 H13 . 0.950 ?
    C14 C15 . 1.363(7) ?
    C14 H14 . 0.950 ?
    C15 C16 . 1.386(6) ?
    C15 H15 . 0.950 ?
    C16 H16 . 0.950 ?
    C17 C22 . 1.386(6) ?
    C17 C18 . 1.387(6) ?
    C18 C19 . 1.373(6) ?
    C18 H18 . 0.950 ?
    C19 C20 . 1.370(7) ?
    C19 H19 . 0.950 ?
    C20 C21 . 1.360(7) ?
    C20 H20 . 0.950 ?
    C21 C22 . 1.390(6) ?
    C21 H21 . 0.950 ?
    C22 H22 . 0.950 ?
    C23 C24 . 1.390(6) ?
    C23 C28 . 1.391(6) ?
    C24 C25 . 1.386(8) ?
    C24 H24 . 0.950 ?
    C25 C26 . 1.367(8) ?
    C25 H25 . 0.950 ?
    C26 C27 . 1.371(8) ?
    C26 H26 . 0.950 ?
    C27 C28 . 1.379(7) ?
    C27 H27 . 0.950 ?
    C28 H28 . 0.950 ?
loop_
    _geom_angle_atom_site_label_1
    _geom_angle_atom_site_label_2
    _geom_angle_atom_site_label_3
    _geom_angle_site_symmetry_1
    _geom_angle_site_symmetry_3
    _geom_angle
    _geom_angle_publ_flag
    C10 O2 C4 . . 118.5(3) ?
    C6 O4 C5 . . 115.4(3) ?
    C7 N1 C9 . . 106.2(4) ?
    C7 N1 C6 . . 128.6(4) ?
    C9 N1 C6 . . 125.1(4) ?
    C7 N2 C8 . . 105.1(4) ?
    O1 C1 C17 . . 119.7(4) ?
    O1 C1 C2 . . 120.8(4) ?
    C17 C1 C2 . . 119.4(4) ?
    C1 C2 C3 . . 113.2(3) ?
    C1 C2 H2B . . 108.9 ?
    C3 C2 H2B . . 108.9 ?
    C1 C2 H2C . . 108.9 ?
    C3 C2 H2C . . 108.9 ?
    H2B C2 H2C . . 107.7 ?
    C4 C3 C2 . . 113.7(3) ?
    C4 C3 H3A . . 108.8 ?
    C2 C3 H3A . . 108.8 ?
    C4 C3 H3B . . 108.8 ?
    C2 C3 H3B . . 108.8 ?
    H3A C3 H3B . . 107.7 ?
    O2 C4 C3 . . 107.0(3) ?
    O2 C4 C5 . . 106.9(3) ?
    C3 C4 C5 . . 112.8(3) ?
    O2 C4 H4 . . 110.0 ?
    C3 C4 H4 . . 110.0 ?
    C5 C4 H4 . . 110.0 ?
    O4 C5 C23 . . 110.1(3) ?
    O4 C5 C4 . . 104.9(3) ?
    C23 C5 C4 . . 112.6(3) ?
    O4 C5 H5 . . 109.7 ?
    C23 C5 H5 . . 109.7 ?
    C4 C5 H5 . . 109.7 ?
    O5 C6 O4 . . 126.6(4) ?
    O5 C6 N1 . . 122.6(4) ?
    O4 C6 N1 . . 110.8(4) ?
    N2 C7 N1 . . 112.0(4) ?
    N2 C7 H7 . . 124.0 ?
    N1 C7 H7 . . 124.0 ?
    C9 C8 N2 . . 111.3(4) ?
    C9 C8 H8 . . 124.4 ?
    N2 C8 H8 . . 124.4 ?
    C8 C9 N1 . . 105.4(4) ?
    C8 C9 H9 . . 127.3 ?
    N1 C9 H9 . . 127.3 ?
    O3 C10 O2 . . 122.9(4) ?
    O3 C10 C11 . . 124.7(4) ?
    O2 C10 C11 . . 112.5(4) ?
    C16 C11 C12 . . 119.3(4) ?
    C16 C11 C10 . . 122.9(4) ?
    C12 C11 C10 . . 117.8(4) ?
    C13 C12 C11 . . 120.3(5) ?
    C13 C12 H12 . . 119.9 ?
    C11 C12 H12 . . 119.9 ?
    C14 C13 C12 . . 120.2(5) ?
    C14 C13 H13 . . 119.9 ?
    C12 C13 H13 . . 119.9 ?
    C15 C14 C13 . . 120.2(5) ?
    C15 C14 H14 . . 119.9 ?
    C13 C14 H14 . . 119.9 ?
    C14 C15 C16 . . 119.8(5) ?
    C14 C15 H15 . . 120.1 ?
    C16 C15 H15 . . 120.1 ?
    C11 C16 C15 . . 120.3(4) ?
    C11 C16 H16 . . 119.9 ?
    C15 C16 H16 . . 119.9 ?
    C22 C17 C18 . . 118.6(4) ?
    C22 C17 C1 . . 122.6(4) ?
    C18 C17 C1 . . 118.8(4) ?
    C19 C18 C17 . . 121.1(5) ?
    C19 C18 H18 . . 119.5 ?
    C17 C18 H18 . . 119.5 ?
    C20 C19 C18 . . 119.9(5) ?
    C20 C19 H19 . . 120.1 ?
    C18 C19 H19 . . 120.1 ?
    C21 C20 C19 . . 120.0(5) ?
    C21 C20 H20 . . 120.0 ?
    C19 C20 H20 . . 120.0 ?
    C20 C21 C22 . . 121.0(5) ?
    C20 C21 H21 . . 119.5 ?
    C22 C21 H21 . . 119.5 ?
    C17 C22 C21 . . 119.4(4) ?
    C17 C22 H22 . . 120.3 ?
    C21 C22 H22 . . 120.3 ?
    C24 C23 C28 . . 118.4(4) ?
    C24 C23 C5 . . 121.0(4) ?
    C28 C23 C5 . . 120.6(4) ?
    C25 C24 C23 . . 120.2(5) ?
    C25 C24 H24 . . 119.9 ?
    C23 C24 H24 . . 119.9 ?
    C26 C25 C24 . . 120.2(5) ?
    C26 C25 H25 . . 119.9 ?
    C24 C25 H25 . . 119.9 ?
    C25 C26 C27 . . 120.5(5) ?
    C25 C26 H26 . . 119.7 ?
    C27 C26 H26 . . 119.7 ?
    C26 C27 C28 . . 119.7(5) ?
    C26 C27 H27 . . 120.1 ?
    C28 C27 H27 . . 120.1 ?
    C27 C28 C23 . . 120.9(5) ?
    C27 C28 H28 . . 119.5 ?
    C23 C28 H28 . . 119.5 ?
loop_
    _geom_torsion_atom_site_label_1
    _geom_torsion_atom_site_label_2
    _geom_torsion_atom_site_label_3
    _geom_torsion_atom_site_label_4
    _geom_torsion_site_symmetry_1
    _geom_torsion_site_symmetry_2
    _geom_torsion_site_symmetry_3
    _geom_torsion_site_symmetry_4
    _geom_torsion
    _geom_torsion_publ_flag
    O1 C1 C2 C3 . . . . -0.8(6) ?
    C17 C1 C2 C3 . . . . 178.6(4) ?
    C1 C2 C3 C4 . . . . 78.5(4) ?
    C10 O2 C4 C3 . . . . -122.7(4) ?
    C10 O2 C4 C5 . . . . 116.2(4) ?
    C2 C3 C4 O2 . . . . 67.6(4) ?
    C2 C3 C4 C5 . . . . -175.2(4) ?
    C6 O4 C5 C23 . . . . -80.9(4) ?
    C6 O4 C5 C4 . . . . 157.7(3) ?
    O2 C4 C5 O4 . . . . -56.5(4) ?
    C3 C4 C5 O4 . . . . -173.8(3) ?
    O2 C4 C5 C23 . . . . -176.2(3) ?
    C3 C4 C5 C23 . . . . 66.5(4) ?
    C5 O4 C6 O5 . . . . -0.5(7) ?
    C5 O4 C6 N1 . . . . 178.2(3) ?
    C7 N1 C6 O5 . . . . 174.1(5) ?
    C9 N1 C6 O5 . . . . -1.6(8) ?
    C7 N1 C6 O4 . . . . -4.7(7) ?
    C9 N1 C6 O4 . . . . 179.6(4) ?
    C8 N2 C7 N1 . . . . -0.9(5) ?
    C9 N1 C7 N2 . . . . 0.6(6) ?
    C6 N1 C7 N2 . . . . -175.8(4) ?
    C7 N2 C8 C9 . . . . 0.9(5) ?
    N2 C8 C9 N1 . . . . -0.5(5) ?
    C7 N1 C9 C8 . . . . 0.0(5) ?
    C6 N1 C9 C8 . . . . 176.5(4) ?
    C4 O2 C10 O3 . . . . 4.6(6) ?
    C4 O2 C10 C11 . . . . -176.5(3) ?
    O3 C10 C11 C16 . . . . 168.4(4) ?
    O2 C10 C11 C16 . . . . -10.6(6) ?
    O3 C10 C11 C12 . . . . -9.1(7) ?
    O2 C10 C11 C12 . . . . 172.0(4) ?
    C16 C11 C12 C13 . . . . 0.1(7) ?
    C10 C11 C12 C13 . . . . 177.7(5) ?
    C11 C12 C13 C14 . . . . 0.8(8) ?
    C12 C13 C14 C15 . . . . -1.6(9) ?
    C13 C14 C15 C16 . . . . 1.5(8) ?
    C12 C11 C16 C15 . . . . -0.1(7) ?
    C10 C11 C16 C15 . . . . -177.6(4) ?
    C14 C15 C16 C11 . . . . -0.7(7) ?
    O1 C1 C17 C22 . . . . 177.3(4) ?
    C2 C1 C17 C22 . . . . -2.1(6) ?
    O1 C1 C17 C18 . . . . -2.0(6) ?
    C2 C1 C17 C18 . . . . 178.6(4) ?
    C22 C17 C18 C19 . . . . -0.5(6) ?
    C1 C17 C18 C19 . . . . 178.8(4) ?
    C17 C18 C19 C20 . . . . 0.7(7) ?
    C18 C19 C20 C21 . . . . -0.5(8) ?
    C19 C20 C21 C22 . . . . 0.1(8) ?
    C18 C17 C22 C21 . . . . 0.1(6) ?
    C1 C17 C22 C21 . . . . -179.2(4) ?
    C20 C21 C22 C17 . . . . 0.1(7) ?
    O4 C5 C23 C24 . . . . 139.4(4) ?
    C4 C5 C23 C24 . . . . -103.9(4) ?
    O4 C5 C23 C28 . . . . -41.8(5) ?
    C4 C5 C23 C28 . . . . 74.9(5) ?
    C28 C23 C24 C25 . . . . -0.8(7) ?
    C5 C23 C24 C25 . . . . 178.0(4) ?
    C23 C24 C25 C26 . . . . 0.8(7) ?
    C24 C25 C26 C27 . . . . -0.2(8) ?
    C25 C26 C27 C28 . . . . -0.5(8) ?
    C26 C27 C28 C23 . . . . 0.5(7) ?
    C24 C23 C28 C27 . . . . 0.2(7) ?
    C5 C23 C28 C27 . . . . -178.7(4) ?
loop_
    _geom_hbond_atom_site_label_D
    _geom_hbond_atom_site_label_H
    _geom_hbond_atom_site_label_A
    _geom_hbond_site_symmetry_D
    _geom_hbond_site_symmetry_H
    _geom_hbond_site_symmetry_A
    _geom_hbond_distance_DH
    _geom_hbond_distance_HA
    _geom_hbond_distance_DA
    _geom_hbond_angle_DHA
    _geom_hbond_publ_flag
    C26 H26A Cg1 . . . 0.95 3.18 4.070(10)
                                         155 yes
