# Supplementary material for: (1R,2R)-4-Benzoyl-2-benzo­yloxy-1-phenyl­butyl imidazole-1-carboxyl­ate
Source: Acta Crystallogr Sect E Struct Rep Online. 2008 Feb 22;64(Pt 3):o619. doi: 10.1107/S1600536808004364 (PMC2960783; doi:10.1107/S1600536808004364)
Supplement: Supplementary file 2 [file e-64-0o619-Isup2.hkl]

# 
# h,k,l, Fc-squared, Fo-squared, sigma(Fo-squared) and status flag 
# 
data_I
_shelx_title ' sw0403 in P2(1)2(1)2(1)' 
_shelx_refln_list_code          4 
_shelx_F_calc_maximum      187.54 
_exptl_crystal_F_000       984.00 
_reflns_d_resolution_high  1.0196 
 
loop_ 
 _symmetry_equiv_pos_as_xyz 
 'x, y, z' 
 '-x+1/2, -y, z+1/2' 
 '-x, y+1/2, -z+1/2' 
 'x+1/2, -y+1/2, -z' 
 
_cell_length_a     5.9512 
_cell_length_b    18.1330 
_cell_length_c    22.4612 
_cell_angle_alpha  90.000 
_cell_angle_beta   90.000 
_cell_angle_gamma  90.000 
 
_shelx_F_squared_multiplier     1.000 
 
loop_ 
 _refln_index_h 
 _refln_index_k 
 _refln_index_l 
 _refln_F_squared_calc 
 _refln_F_squared_meas 
 _refln_F_squared_sigma 
 _refln_observed_status 
   2   0   0       50.45       45.01     10.03 o 
   4   0   0      186.51      205.21     20.98 o 
   1   1   0     4680.74      601.28    605.92 o 
   2   1   0     1056.74     1083.90     23.32 o 
   3   1   0      175.50      203.05      8.61 o 
   4   1   0       81.10       81.36     13.16 o 
   5   1   0      321.79      312.30     20.25 o 
   1   2   0     5863.82     5452.97    462.53 o 
   2   2   0       62.58       57.50     12.12 o 
   3   2   0      305.69      334.57     15.12 o 
   4   2   0       46.80       64.00     10.59 o 
   5   2   0      637.17      598.34     22.60 o 
   1   3   0    14771.48    14388.85    355.14 o 
   2   3   0     1083.88     1016.84     21.70 o 
   3   3   0      444.06      450.48     18.41 o 
   4   3   0      280.47      249.65     14.82 o 
   5   3   0      197.59      226.98     56.33 o 
   0   4   0       16.01       43.18      7.93 o 
   1   4   0    11447.50    11130.81    263.49 o 
   2   4   0      122.69      147.45      8.66 o 
   3   4   0      601.37      605.08     14.14 o 
   4   4   0       48.38       70.33     12.59 o 
   5   4   0     1241.34     1222.21     76.09 o 
   1   5   0     5383.90     5107.04    103.57 o 
   2   5   0      742.77      732.17     17.92 o 
   3   5   0      565.18      583.31     14.50 o 
   4   5   0       48.84       53.21      6.88 o 
   5   5   0        3.65       12.36      8.36 o 
   0   6   0      540.37      480.49     22.16 o 
   1   6   0     3602.54     3704.75     71.06 o 
   2   6   0       24.98       41.10      5.71 o 
   3   6   0      385.74      378.75      9.49 o 
   4   6   0       62.62       67.39     10.62 o 
   5   6   0     1775.78     1926.50     62.57 o 
   1   7   0      118.85      106.46      7.64 o 
   2   7   0      465.05      417.07     14.74 o 
   3   7   0      208.36      217.82     17.49 o 
   4   7   0     2653.35     2657.63     61.70 o 
   5   7   0      215.84      173.71     18.17 o 
   0   8   0      971.85      921.33     27.86 o 
   1   8   0       55.87       80.50      8.41 o 
   2   8   0        0.16        5.28      7.81 o 
   3   8   0      502.86      466.19     26.60 o 
   4   8   0     1068.55     1113.03     32.28 o 
   5   8   0       51.35       37.08     13.99 o 
   1   9   0     3748.01     3786.88     83.64 o 
   2   9   0     1378.82     1446.07     30.96 o 
   3   9   0       40.91       30.44      7.03 o 
   4   9   0      208.93      184.86     27.28 o 
   5   9   0      413.24      318.05     42.65 o 
   0  10   0     3673.69     4033.59    139.56 o 
   1  10   0      490.80      494.43     16.63 o 
   2  10   0      302.40      318.66     12.41 o 
   3  10   0       79.51       73.74      8.13 o 
   4  10   0        0.82       10.20      6.89 o 
   1  11   0       88.41      115.74      8.61 o 
   2  11   0      212.34      208.01     13.26 o 
   3  11   0       17.53       16.47      6.73 o 
   4  11   0        8.98       17.61     14.37 o 
   0  12   0     1644.91     1820.33     78.88 o 
   1  12   0       28.69       32.80     10.16 o 
   2  12   0      242.73      237.72     11.66 o 
   3  12   0       27.70       36.98      7.77 o 
   4  12   0       44.48       42.44     17.72 o 
   1  13   0      428.04      403.64     19.50 o 
   2  13   0      212.78      186.01     19.82 o 
   3  13   0      260.70      227.02     10.91 o 
   0  14   0      129.37      121.16     13.38 o 
   1  14   0      345.31      332.26     15.59 o 
   2  14   0      456.01      407.07     18.55 o 
   3  14   0       14.96       24.25     11.00 o 
   1  15   0      906.21      890.32     34.35 o 
   2  15   0       38.50       58.31     11.24 o 
   3  15   0      283.42      299.41     53.31 o 
   0  16   0      749.89      819.33     46.81 o 
   1  16   0      226.30      207.21     33.29 o 
   2  16   0       50.11       33.27      9.72 o 
   1  17   0       82.63       65.84     18.74 o 
   1   0   1      111.74       35.29     25.13 o 
   2   0   1       11.27       11.98      3.22 o 
   3   0   1      868.82      894.73     21.77 o 
   4   0   1        4.57       25.81     46.98 o 
   5   0   1     3189.45     3092.16    104.98 o 
   1   1   1    11669.32     7182.04   1903.07 o 
   2   1   1     2939.41     2898.71     46.47 o 
   3   1   1     1727.54     1871.97     31.57 o 
   4   1   1       74.52       62.41      5.78 o 
   5   1   1       27.34       39.41     15.24 o 
   1   2   1     5194.20     4734.42    262.01 o 
   2   2   1       22.05       15.31      2.24 o 
   3   2   1       99.97      111.36      6.53 o 
   4   2   1       24.08       11.40      6.08 o 
   5   2   1      334.46      299.87     18.15 o 
   1   3   1     2017.09     2027.30     29.72 o 
   2   3   1      251.65      258.91      5.56 o 
   3   3   1     1333.13     1419.45     29.37 o 
   4   3   1      443.79      430.91     10.14 o 
   5   3   1      606.53      599.59     22.61 o 
   0   4   1    21222.97    20338.56    415.27 o 
   1   4   1     5493.71     5550.14     80.42 o 
   2   4   1      357.88      390.33      7.12 o 
   3   4   1      738.67      801.10     20.50 o 
   4   4   1      591.92      613.53     11.92 o 
   5   4   1       62.60       71.56      5.48 o 
   0   5   1    19170.87    18898.01    408.84 o 
   1   5   1       33.19       38.32      4.03 o 
   2   5   1     1777.69     1810.19     27.59 o 
   3   5   1     1183.37     1255.65     18.80 o 
   4   5   1      293.89      270.70      8.81 o 
   5   5   1       13.98       17.62      6.75 o 
   0   6   1    13568.81    13422.27    264.43 o 
   1   6   1      564.91      554.10      9.64 o 
   2   6   1     3780.77     4009.67     60.51 o 
   3   6   1      151.32      145.39      5.93 o 
   4   6   1       92.48       90.31      8.14 o 
   5   6   1      267.74      288.23     17.74 o 
   0   7   1     1435.76     1520.89     29.88 o 
   1   7   1     5016.83     5017.19     83.15 o 
   2   7   1      930.46      977.51     16.41 o 
   3   7   1      161.36      158.61      4.85 o 
   4   7   1        4.83        7.25      4.63 o 
   5   7   1       48.71       40.78      7.05 o 
   0   8   1     1176.43     1177.48     28.46 o 
   1   8   1     5153.68     5382.72     78.26 o 
   2   8   1     2317.35     2445.52     34.70 o 
   3   8   1      735.74      730.90     14.75 o 
   4   8   1      608.40      590.55     17.17 o 
   5   8   1      117.64      128.80     14.99 o 
   0   9   1       77.90       88.33     17.02 o 
   1   9   1      914.35      927.51     14.76 o 
   2   9   1      700.13      708.29     18.14 o 
   3   9   1      323.95      333.58      8.40 o 
   4   9   1      699.24      682.47     19.07 o 
   5   9   1      525.79      542.45     57.57 o 
   0  10   1        4.08       -1.56      6.53 o 
   1  10   1     3073.40     3142.40     50.85 o 
   2  10   1      357.47      345.03     11.49 o 
   3  10   1       14.82       21.62      7.44 o 
   4  10   1     1060.35     1117.66     22.03 o 
   0  11   1       51.88       36.24      8.65 o 
   1  11   1      600.07      596.91     13.08 o 
   2  11   1       41.51       30.53      6.61 o 
   3  11   1       26.54       24.08      8.91 o 
   4  11   1       48.81       57.08      5.15 o 
   0  12   1      245.36      261.17     10.44 o 
   1  12   1      190.83      187.01      9.41 o 
   2  12   1        5.20        0.03      4.90 o 
   3  12   1       17.12       15.59      5.79 o 
   4  12   1       53.05       68.36     13.41 o 
   0  13   1        0.15        6.89      9.42 o 
   1  13   1      230.51      185.58      7.35 o 
   2  13   1       13.80       10.81      8.29 o 
   3  13   1      345.04      330.67     12.44 o 
   0  14   1      105.85      120.43     10.40 o 
   1  14   1      273.77      280.14     10.62 o 
   2  14   1      123.85      120.43     11.14 o 
   3  14   1      307.64      327.15     18.41 o 
   0  15   1     1076.97     1057.79     37.15 o 
   1  15   1       49.58       37.03     12.83 o 
   2  15   1      194.82      207.77     14.20 o 
   3  15   1       89.14      114.11     24.83 o 
   0  16   1     2237.72     2551.35     89.24 o 
   1  16   1       21.49        4.64     13.78 o 
   2  16   1       30.09       36.39      7.78 o 
   0  17   1        0.27      -17.46     17.46 o 
   1  17   1      333.26      378.88     20.12 o 
   1   0   2      151.21       99.74     23.75 o 
   2   0   2       78.49       95.49      8.03 o 
   3   0   2      738.41      759.99     16.35 o 
   4   0   2      519.14      477.69     16.91 o 
   5   0   2       16.21       28.22     15.01 o 
   1   1   2     7125.87     5773.64    654.07 o 
   2   1   2      322.81      325.34      7.40 o 
   3   1   2     1852.11     1892.12     28.21 o 
   4   1   2       77.31       59.49      5.65 o 
   5   1   2       69.82       81.52     16.09 o 
   1   2   2    10339.13     9654.77    188.54 o 
   2   2   2      716.61      712.64     11.57 o 
   3   2   2       36.33       33.69      4.39 o 
   4   2   2       57.45       50.98      5.54 o 
   5   2   2       74.38       57.05      5.35 o 
   0   3   2     4359.84     2082.22   1300.69 o 
   1   3   2     4635.28     4457.60     74.59 o 
   2   3   2     1065.09     1120.14     19.31 o 
   3   3   2      124.81      128.00      5.25 o 
   4   3   2      587.09      629.66     11.76 o 
   5   3   2       17.57       36.53     13.02 o 
   0   4   2     4720.06     4496.36    101.44 o 
   1   4   2     7823.04     7486.73    138.01 o 
   2   4   2     1829.19     1900.62     28.33 o 
   3   4   2       43.66       49.65      2.63 o 
   4   4   2      145.46      129.88     11.95 o 
   5   4   2      605.77      603.99     24.09 o 
   0   5   2     1325.21     1242.42     27.14 o 
   1   5   2     1124.61     1017.24     15.98 o 
   2   5   2      157.76      169.13      6.01 o 
   3   5   2      106.21       98.97      6.11 o 
   4   5   2      604.71      637.58     31.34 o 
   5   5   2      316.22      317.73     12.35 o 
   0   6   2     3051.54     3021.18     59.80 o 
   1   6   2       90.43       90.82      4.85 o 
   2   6   2      318.34      303.92      7.16 o 
   3   6   2      236.50      239.74      6.32 o 
   4   6   2       56.28       64.09      6.66 o 
   5   6   2     1058.43     1083.76     35.70 o 
   0   7   2      119.14      126.67      9.96 o 
   1   7   2      901.62      920.02     14.46 o 
   2   7   2       64.75       81.20      5.62 o 
   3   7   2      255.13      300.67      9.12 o 
   4   7   2      345.87      352.69      7.64 o 
   5   7   2      178.29      195.61      9.40 o 
   0   8   2      785.69      836.16     18.19 o 
   1   8   2     2929.46     2967.57     43.30 o 
   2   8   2      405.94      424.12     10.17 o 
   3   8   2      772.08      775.56     15.73 o 
   4   8   2      234.55      244.52      8.16 o 
   5   8   2      117.21      120.12     14.98 o 
   0   9   2        6.12       -5.47      7.43 o 
   1   9   2      277.84      304.46      7.86 o 
   2   9   2     1496.15     1632.77     26.87 o 
   3   9   2      155.57      150.39      7.15 o 
   4   9   2       78.54       73.73     11.13 o 
   5   9   2       85.37       97.08     13.85 o 
   0  10   2      276.54      330.85     18.78 o 
   1  10   2      150.49      160.91     11.45 o 
   2  10   2      532.06      538.86     13.23 o 
   3  10   2       29.05       33.74      5.30 o 
   4  10   2      144.49      142.60      6.72 o 
   0  11   2        8.98        6.63      8.42 o 
   1  11   2      105.88       96.41      5.71 o 
   2  11   2      136.33      132.89     11.35 o 
   3  11   2      499.68      477.08     12.65 o 
   4  11   2      333.71      335.87      9.73 o 
   0  12   2      403.56      463.38     14.03 o 
   1  12   2      208.56      210.58      9.63 o 
   2  12   2      327.76      359.73     10.34 o 
   3  12   2       99.57       90.53      8.29 o 
   4  12   2       73.27       54.33      6.45 o 
   0  13   2       63.33       36.48      9.17 o 
   1  13   2      331.78      327.89      9.23 o 
   2  13   2      110.07      103.32      7.28 o 
   3  13   2        6.97        9.86      6.49 o 
   0  14   2      109.44      105.29      9.15 o 
   1  14   2       95.87       87.47      8.29 o 
   2  14   2      353.34      326.18     11.06 o 
   3  14   2        8.33       12.94      6.18 o 
   0  15   2      283.08      294.64     18.89 o 
   1  15   2       86.48       88.62      6.94 o 
   2  15   2        3.29       21.66    153.83 o 
   3  15   2       35.42       38.26      7.51 o 
   0  16   2        6.21       49.79     17.98 o 
   1  16   2       68.09       41.41     13.45 o 
   2  16   2      203.51      163.07     10.64 o 
   0  17   2        0.70       43.08     17.39 o 
   1  17   2      152.29      148.11     12.83 o 
   1   0   3       29.64       47.58      4.64 o 
   2   0   3     2399.31     2482.69     65.89 o 
   3   0   3        7.25        8.01      4.57 o 
   4   0   3      449.24      389.71     23.75 o 
   5   0   3       78.21       85.44     28.72 o 
   1   1   3      636.67      616.24     31.53 o 
   2   1   3     1197.68     1124.85     17.97 o 
   3   1   3        0.58       13.03      3.60 o 
   4   1   3       74.57       74.72      6.52 o 
   5   1   3      134.94      118.07      4.78 o 
   0   2   3       68.32       27.44     30.98 o 
   1   2   3      247.93      257.45      9.29 o 
   2   2   3       76.66       90.15      3.32 o 
   3   2   3      154.75      176.33      8.94 o 
   4   2   3      189.19      228.63      6.47 o 
   5   2   3      147.31      129.26     10.42 o 
   0   3   3     4817.32     4373.36    119.01 o 
   1   3   3     5455.99     5356.60    110.98 o 
   2   3   3      263.87      282.37     10.67 o 
   3   3   3       57.69       72.06      5.28 o 
   4   3   3      123.53      132.97      6.12 o 
   5   3   3      204.56      195.89     12.56 o 
   0   4   3     2311.22     2153.09     48.52 o 
   1   4   3     3742.17     3447.52     57.17 o 
   2   4   3      315.28      317.48      6.28 o 
   3   4   3      106.90       99.07      5.45 o 
   4   4   3      392.66      391.74     10.11 o 
   5   4   3       23.26       26.45     49.89 o 
   0   5   3     1510.55     1485.81     39.31 o 
   1   5   3      852.47      821.19     12.83 o 
   2   5   3      207.47      202.48      5.47 o 
   3   5   3      187.64      200.97      5.89 o 
   4   5   3      131.54      109.90      7.94 o 
   5   5   3       98.67      103.32      6.12 o 
   0   6   3     2494.65     2566.61     55.22 o 
   1   6   3      704.69      759.87     15.07 o 
   2   6   3     1815.24     1905.01     31.18 o 
   3   6   3      177.85      177.96      5.66 o 
   4   6   3      100.71       91.32      5.63 o 
   5   6   3       37.38       44.94      6.69 o 
   0   7   3      125.73      129.86      7.55 o 
   1   7   3      251.94      220.97      6.37 o 
   2   7   3      392.70      465.63     15.26 o 
   3   7   3      379.41      395.19      9.15 o 
   4   7   3       45.74       53.87      4.90 o 
   5   7   3      437.60      424.02     13.97 o 
   0   8   3     1183.48     1154.09     28.23 o 
   1   8   3      661.41      685.97     12.44 o 
   2   8   3      363.08      347.28      8.93 o 
   3   8   3       52.41       57.87      6.99 o 
   4   8   3       70.80       74.49      5.78 o 
   5   8   3       67.36       62.53      7.86 o 
   0   9   3       97.61       68.98      8.50 o 
   1   9   3      700.10      716.87     13.70 o 
   2   9   3       36.03       48.48      8.14 o 
   3   9   3      531.60      488.27     10.78 o 
   4   9   3      133.41      138.73     11.80 o 
   0  10   3     1279.62     1361.90     35.03 o 
   1  10   3      290.68      292.28      8.16 o 
   2  10   3       39.35       29.98      6.63 o 
   3  10   3      108.91      119.65      6.40 o 
   4  10   3       15.57       27.76      5.06 o 
   0  11   3      131.00      120.07      9.32 o 
   1  11   3      318.09      362.64     13.60 o 
   2  11   3      254.69      268.70      8.68 o 
   3  11   3       44.25       49.68      6.02 o 
   4  11   3      112.09      117.77      7.39 o 
   0  12   3        3.74       -4.26      7.08 o 
   1  12   3      166.16      169.84     10.75 o 
   2  12   3      615.00      631.15     14.33 o 
   3  12   3       83.90       82.68      8.27 o 
   4  12   3        2.30        6.66      5.42 o 
   0  13   3      648.13      621.57     24.94 o 
   1  13   3       32.32       27.06      8.73 o 
   2  13   3      169.37      157.68      8.75 o 
   3  13   3       13.80        6.14      6.08 o 
   0  14   3        6.07        4.14      9.55 o 
   1  14   3      880.95      917.16     22.01 o 
   2  14   3      134.20      148.16      7.96 o 
   3  14   3      273.65      263.10     11.48 o 
   0  15   3      183.95      173.89     12.65 o 
   1  15   3      265.73      251.99     16.88 o 
   2  15   3       17.72       46.13    207.36 o 
   3  15   3       29.38       45.28      9.85 o 
   0  16   3        0.17       61.06     28.24 o 
   1  16   3      568.00      545.68     23.44 o 
   2  16   3       54.08       46.13      8.92 o 
   0  17   3      232.11      289.92     23.53 o 
   1  17   3      196.96      188.33     16.04 o 
   1   0   4     5723.03     5575.38    167.29 o 
   2   0   4        9.91       -0.04      4.28 o 
   3   0   4       31.24       34.53      3.77 o 
   4   0   4       25.40       33.10      3.21 o 
   5   0   4      176.42      159.89     21.67 o 
   0   1   4      973.31      791.37    415.06 o 
   1   1   4     9878.77     9333.36    294.76 o 
   2   1   4      594.44      605.76     13.31 o 
   3   1   4      440.79      538.91     10.54 o 
   4   1   4       81.69       72.92      3.23 o 
   5   1   4      135.67      141.76      8.83 o 
   0   2   4      486.17      484.21     26.34 o 
   1   2   4     1971.72     1683.33     37.66 o 
   2   2   4      248.72      227.64      5.71 o 
   3   2   4     3309.93     3427.23     51.90 o 
   4   2   4      117.61      122.84      3.54 o 
   5   2   4       29.88       29.14      3.55 o 
   0   3   4     2865.94     2653.98     71.52 o 
   1   3   4     8738.43     8409.86    160.90 o 
   2   3   4     1554.81     1513.88     26.40 o 
   3   3   4      520.25      555.00      9.24 o 
   4   3   4       22.36       36.10      3.75 o 
   5   3   4       38.55       38.29      7.05 o 
   0   4   4     9141.11     8755.78    232.25 o 
   1   4   4      793.30      819.23     18.35 o 
   2   4   4     1676.65     1673.13     28.52 o 
   3   4   4      206.32      220.44      4.61 o 
   4   4   4      121.87      114.45      9.14 o 
   5   4   4       81.86       81.73     47.82 o 
   0   5   4      605.88      562.89     19.08 o 
   1   5   4      547.57      547.38     12.01 o 
   2   5   4       57.62       56.67      4.81 o 
   3   5   4      442.84      403.17      8.64 o 
   4   5   4      132.41      148.61      3.83 o 
   5   5   4      162.38      147.07      9.39 o 
   0   6   4     1653.86     1624.27     36.20 o 
   1   6   4      455.50      459.10     10.14 o 
   2   6   4        7.62       11.73     10.38 o 
   3   6   4      445.71      466.45     17.98 o 
   4   6   4      203.21      189.98      9.83 o 
   5   6   4       41.69       51.00      8.43 o 
   0   7   4     1045.06     1005.30     26.09 o 
   1   7   4      206.00      172.27      9.33 o 
   2   7   4      114.14      115.36      6.57 o 
   3   7   4      437.09      439.38      9.80 o 
   4   7   4      503.97      486.77     10.29 o 
   5   7   4       52.07       43.97     22.18 o 
   0   8   4      178.78      200.13      9.16 o 
   1   8   4     1738.85     1829.55     28.55 o 
   2   8   4      482.13      532.27     16.03 o 
   3   8   4      157.56      159.50      7.76 o 
   4   8   4       63.29       74.80      6.78 o 
   5   8   4      138.59      128.83     13.19 o 
   0   9   4      313.30      315.87     12.65 o 
   1   9   4     1619.69     1637.30     28.90 o 
   2   9   4       10.03       20.67      7.56 o 
   3   9   4       16.71       40.47      6.15 o 
   4   9   4       97.80       99.74      6.03 o 
   0  10   4      403.18      413.63     22.76 o 
   1  10   4       42.01       32.64      5.09 o 
   2  10   4      711.02      734.99     16.35 o 
   3  10   4       87.18       79.51      8.28 o 
   4  10   4       39.33       37.53      5.90 o 
   0  11   4        7.60        7.80     14.27 o 
   1  11   4       65.77       63.76      5.89 o 
   2  11   4      249.85      257.71      9.56 o 
   3  11   4        0.13       -3.93      5.71 o 
   4  11   4      166.82      139.53     14.17 o 
   0  12   4      618.56      572.25     20.13 o 
   1  12   4       98.69       92.38      6.25 o 
   2  12   4       44.32       58.45      6.59 o 
   3  12   4       15.00       40.59      8.05 o 
   4  12   4      121.20      112.99      9.04 o 
   0  13   4        4.74       -8.29      8.29 o 
   1  13   4       27.21       32.55      7.36 o 
   2  13   4      243.07      218.07      8.54 o 
   3  13   4        7.26       11.09      8.08 o 
   0  14   4       78.53       67.24      9.61 o 
   1  14   4        0.85       10.95      7.31 o 
   2  14   4      109.59      111.25      8.77 o 
   3  14   4       86.38      100.07      8.80 o 
   0  15   4      407.85      396.84     35.28 o 
   1  15   4       80.68      102.56      8.34 o 
   2  15   4      210.97      185.34     11.57 o 
   0  16   4       40.64       80.53     26.86 o 
   1  16   4      111.37      107.18     10.70 o 
   2  16   4      119.07       94.40     11.20 o 
   0  17   4      931.20     1053.07     61.26 o 
   1  17   4       62.17       57.69     10.54 o 
   1   0   5     6168.38     5745.73    151.27 o 
   2   0   5      101.46       93.55      4.76 o 
   3   0   5      103.49       85.56      5.60 o 
   4   0   5        0.00       -0.41      4.36 o 
   5   0   5       29.27       38.28      4.81 o 
   0   1   5    35170.74    32212.23   1173.37 o 
   1   1   5     2659.45     2532.73     74.08 o 
   2   1   5     3870.09     3892.74    144.59 o 
   3   1   5      837.25      923.29     26.95 o 
   4   1   5      367.83      409.71     11.03 o 
   5   1   5      208.57      201.68      5.77 o 
   0   2   5    16116.45    14911.37    395.12 o 
   1   2   5     1892.98     1806.41     55.22 o 
   2   2   5      200.06      222.11     10.57 o 
   3   2   5     1715.37     1814.54     30.32 o 
   4   2   5       65.63       69.20      5.82 o 
   5   2   5      103.33      100.11      5.86 o 
   0   3   5        8.19        9.85     10.65 o 
   1   3   5     2694.51     2648.09     55.70 o 
   2   3   5      416.44      419.91      8.84 o 
   3   3   5      542.59      613.40     12.55 o 
   4   3   5       68.75       75.58      5.85 o 
   5   3   5      171.77      142.68     10.06 o 
   0   4   5     2602.28     2357.93     82.44 o 
   1   4   5      331.06      299.21      9.06 o 
   2   4   5      121.51      114.49      7.21 o 
   3   4   5      225.07      225.78      6.22 o 
   4   4   5       70.70       78.70      4.25 o 
   5   4   5      608.50      612.94     16.40 o 
   0   5   5     3346.54     3373.24     70.95 o 
   1   5   5      908.52      931.22     17.53 o 
   2   5   5      130.73      140.61      6.50 o 
   3   5   5      170.32      206.62      5.79 o 
   4   5   5      167.86      170.40      5.28 o 
   5   5   5      187.53      176.60      8.47 o 
   0   6   5       98.19      108.78      8.67 o 
   1   6   5      399.53      409.84     10.18 o 
   2   6   5      647.39      693.97     13.31 o 
   3   6   5      560.05      529.56     15.61 o 
   4   6   5      523.74      501.98     11.13 o 
   5   6   5      344.05      301.40     12.64 o 
   0   7   5      332.62      308.71     11.38 o 
   1   7   5     1182.17     1217.07     23.48 o 
   2   7   5      735.49      779.57     17.64 o 
   3   7   5      441.62      417.41      9.97 o 
   4   7   5      431.54      420.55     11.44 o 
   5   7   5      162.37      167.38     11.89 o 
   0   8   5      341.76      403.98     15.10 o 
   1   8   5      938.80      983.77     27.19 o 
   2   8   5      767.72      809.01     16.29 o 
   3   8   5       83.56       91.11      8.83 o 
   4   8   5       11.58       15.79      5.82 o 
   5   8   5      145.60      158.81      9.31 o 
   0   9   5      119.43      161.44     10.94 o 
   1   9   5      394.39      357.69     10.18 o 
   2   9   5      274.82      247.02      9.06 o 
   3   9   5      508.14      528.20     17.21 o 
   4   9   5       26.62       36.60      5.69 o 
   0  10   5       86.35       65.14      8.44 o 
   1  10   5     1041.47     1051.79     21.85 o 
   2  10   5      325.91      319.38     11.39 o 
   3  10   5       78.44       65.38      9.73 o 
   4  10   5      300.47      285.14     12.84 o 
   0  11   5       11.17       13.49      7.66 o 
   1  11   5      262.64      238.98     23.46 o 
   2  11   5      330.61      326.27     10.42 o 
   3  11   5       18.45       16.21      5.84 o 
   4  11   5       93.16       92.77      6.04 o 
   0  12   5      243.74      231.26     23.33 o 
   1  12   5      152.57      120.54      8.82 o 
   2  12   5       89.29       94.46      9.70 o 
   3  12   5      242.32      249.52     17.10 o 
   4  12   5       18.32       14.27      5.62 o 
   0  13   5        9.05        2.63     16.12 o 
   1  13   5      189.59      155.32      9.93 o 
   2  13   5      545.05      517.86     17.41 o 
   3  13   5      217.34      203.83     12.99 o 
   0  14   5      142.98      125.49     12.23 o 
   1  14   5      700.64      698.64     21.13 o 
   2  14   5       63.19       54.00      9.30 o 
   3  14   5       88.94      102.07      9.89 o 
   0  15   5      344.41      305.26     17.41 o 
   1  15   5      337.99      335.00     16.47 o 
   2  15   5      197.85      204.97     21.33 o 
   0  16   5      114.18       93.35     24.88 o 
   1  16   5       73.18       96.06     21.29 o 
   2  16   5        9.56       13.81      9.82 o 
   0  17   5       91.53       90.32     19.31 o 
   1  17   5        5.78       18.96     13.07 o 
   1   0   6      214.06      209.20      6.68 o 
   2   0   6     4337.80     4515.33    134.53 o 
   3   0   6      265.42      278.73     10.38 o 
   4   0   6        3.73        7.21      3.82 o 
   5   0   6       13.88       16.62      5.43 o 
   0   1   6        0.15       23.52      7.44 o 
   1   1   6     1599.83     1523.50     40.14 o 
   2   1   6      725.07      752.16     19.68 o 
   3   1   6      415.03      429.27     15.72 o 
   4   1   6      163.11      182.29      5.49 o 
   5   1   6      153.34      136.32      7.32 o 
   0   2   6     2084.09     1863.24     51.15 o 
   1   2   6     2225.47     2050.93     46.03 o 
   2   2   6     1456.70     1489.46     35.97 o 
   3   2   6     1946.86     2155.28     49.17 o 
   4   2   6       73.03       70.24      4.48 o 
   5   2   6      323.12      319.07      9.16 o 
   0   3   6     4416.63     4118.48    135.71 o 
   1   3   6     1258.11     1263.21     24.10 o 
   2   3   6      794.60      778.79     14.40 o 
   3   3   6     1025.73     1088.11     29.63 o 
   4   3   6       41.97       32.03      4.49 o 
   5   3   6       61.50       60.25    167.02 o 
   0   4   6     2786.54     2663.31     68.92 o 
   1   4   6     1616.20     1576.44     30.21 o 
   2   4   6      793.90      847.83     19.18 o 
   3   4   6      539.08      551.39     13.45 o 
   4   4   6      276.31      295.85      7.27 o 
   5   4   6       43.17       49.09      6.41 o 
   0   5   6       77.03       58.58      9.59 o 
   1   5   6      323.80      341.88     13.41 o 
   2   5   6      779.79      810.47     17.04 o 
   3   5   6       69.42       87.94      6.62 o 
   4   5   6     1025.38     1062.91     18.75 o 
   5   5   6       12.46       15.10      5.68 o 
   0   6   6      149.68      163.46      8.82 o 
   1   6   6     1067.66     1145.08     25.85 o 
   2   6   6     1923.13     2008.14     33.61 o 
   3   6   6       65.05       57.69      8.28 o 
   4   6   6      285.83      303.68      7.36 o 
   5   6   6       48.52       47.37      4.78 o 
   0   7   6      112.71      104.52     12.85 o 
   1   7   6      715.94      745.13     15.14 o 
   2   7   6     4477.16     4750.91     94.87 o 
   3   7   6      731.39      748.45     22.94 o 
   4   7   6      105.62      110.04      7.31 o 
   5   7   6        7.92       18.79      8.40 o 
   0   8   6      560.45      653.38     20.15 o 
   1   8   6      176.88      191.82     10.03 o 
   2   8   6      645.57      664.10     19.31 o 
   3   8   6       15.83       29.08      4.59 o 
   4   8   6      106.43       99.23      5.29 o 
   0   9   6     1274.72     1392.98     41.55 o 
   1   9   6     1992.06     2068.89     40.12 o 
   2   9   6        7.73       19.89      6.78 o 
   3   9   6       11.31       16.10      4.94 o 
   4   9   6       92.73       97.15      5.94 o 
   0  10   6      250.28      253.24     13.27 o 
   1  10   6        6.43       12.65      5.52 o 
   2  10   6      413.23      385.96     10.40 o 
   3  10   6       33.65       54.56      7.47 o 
   4  10   6       40.64       41.55      5.07 o 
   0  11   6      284.06      287.88     13.62 o 
   1  11   6      332.90      334.44     11.13 o 
   2  11   6      197.66      181.44     12.26 o 
   3  11   6       88.72       80.59      7.93 o 
   4  11   6      224.98      216.22     14.55 o 
   0  12   6       36.39       38.94     18.57 o 
   1  12   6      386.24      375.66     12.46 o 
   2  12   6      153.11      169.06     15.35 o 
   3  12   6      120.75      125.56     14.87 o 
   4  12   6       12.37       54.45     34.88 o 
   0  13   6       32.20       24.42     13.50 o 
   1  13   6       60.35       67.46      6.87 o 
   2  13   6       77.85       97.53      8.78 o 
   3  13   6      149.74      138.37      8.51 o 
   0  14   6      229.55      230.47     37.37 o 
   1  14   6       33.51       45.99      7.87 o 
   2  14   6       20.23       22.11      7.41 o 
   3  14   6      267.12      244.18     17.47 o 
   0  15   6       90.77      101.53     27.71 o 
   1  15   6       12.80       49.54     23.11 o 
   2  15   6      139.88      136.47     17.30 o 
   0  16   6      106.55       98.61     18.63 o 
   1  16   6      332.07      329.77     32.04 o 
   0  17   6      173.19      199.39     23.46 o 
   1   0   7      803.71      764.30     16.63 o 
   2   0   7        0.69        2.46      5.61 o 
   3   0   7      779.62      822.32     29.50 o 
   4   0   7       41.74       33.12      7.31 o 
   5   0   7       15.93       20.97      5.10 o 
   0   1   7     1474.24     1403.39     46.53 o 
   1   1   7     1869.34     1856.18     63.44 o 
   2   1   7      208.26      226.82     11.82 o 
   3   1   7       20.35       20.15      4.17 o 
   4   1   7      127.60      128.85      8.57 o 
   5   1   7       86.79       86.27      4.41 o 
   0   2   7     1722.77     1652.04     93.07 o 
   1   2   7     4305.53     4252.25     87.33 o 
   2   2   7      950.43     1011.46     20.69 o 
   3   2   7     2188.55     2316.90     58.99 o 
   4   2   7      106.31       97.08      8.66 o 
   5   2   7        4.73        4.43     57.68 o 
   0   3   7      135.64      103.97     19.68 o 
   1   3   7      152.20      156.47      8.20 o 
   2   3   7      203.33      186.48      5.27 o 
   3   3   7     1090.06     1136.35     38.63 o 
   4   3   7      106.37      105.51      5.76 o 
   5   3   7       16.76       16.93      3.54 o 
   0   4   7       70.46       57.01     11.58 o 
   1   4   7      292.92      273.72      7.59 o 
   2   4   7      391.30      384.58      8.84 o 
   3   4   7      290.74      319.18      7.72 o 
   4   4   7       64.74       80.37      6.26 o 
   5   4   7      271.61      240.98     15.95 o 
   0   5   7        2.15       -9.41     14.42 o 
   1   5   7     1047.69     1043.49     30.18 o 
   2   5   7     1845.00     1923.72     41.49 o 
   3   5   7      165.55      185.09      5.94 o 
   4   5   7      166.92      158.96      6.05 o 
   5   5   7        1.70        4.97      6.63 o 
   0   6   7      400.75      433.16     20.85 o 
   1   6   7      423.80      441.84     14.61 o 
   2   6   7      427.16      432.20     11.26 o 
   3   6   7      881.22      932.37     17.16 o 
   4   6   7      191.86      195.09     10.09 o 
   5   6   7      210.51      213.19      8.71 o 
   0   7   7       48.30       34.57      7.67 o 
   1   7   7     1457.21     1490.15     33.86 o 
   2   7   7       77.37       95.53      6.99 o 
   3   7   7      159.27      171.76      9.28 o 
   4   7   7       28.15       28.90      4.18 o 
   5   7   7       58.49       56.21      4.17 o 
   0   8   7       21.62       29.68      7.02 o 
   1   8   7      127.40      151.70      6.87 o 
   2   8   7       12.45        9.17      6.13 o 
   3   8   7      153.77      161.70      9.19 o 
   4   8   7      595.77      572.11     14.43 o 
   0   9   7        5.23        5.91      9.72 o 
   1   9   7        0.42        6.90      6.99 o 
   2   9   7      452.83      475.87     16.55 o 
   3   9   7      109.60      111.90     10.71 o 
   4   9   7      130.09      137.23      6.55 o 
   0  10   7       15.57       26.15      8.59 o 
   1  10   7      166.83      174.88     13.41 o 
   2  10   7      319.67      320.65     20.72 o 
   3  10   7      162.20      138.88      8.04 o 
   4  10   7       53.14       47.06      5.64 o 
   0  11   7      240.77      247.06     13.12 o 
   1  11   7       67.09       58.04      6.85 o 
   2  11   7      525.00      519.47     15.20 o 
   3  11   7      206.10      185.74      8.92 o 
   4  11   7      136.00      104.88      8.23 o 
   0  12   7       52.61       28.86     19.91 o 
   1  12   7        3.84        5.49      6.81 o 
   2  12   7      184.12      179.54     20.08 o 
   3  12   7       56.68       67.30      9.55 o 
   0  13   7      765.85      755.44     31.28 o 
   1  13   7       72.94       55.18     11.54 o 
   2  13   7      229.87      214.57     16.70 o 
   3  13   7      124.25      123.76     13.11 o 
   0  14   7      521.71      529.80     25.89 o 
   1  14   7      351.89      344.58     16.58 o 
   2  14   7       55.60       35.43    110.75 o 
   3  14   7       18.94       24.25     14.59 o 
   0  15   7      554.63      530.68     27.62 o 
   1  15   7      173.64      148.59     16.31 o 
   2  15   7        0.59       -5.46     10.20 o 
   0  16   7        5.44       32.99     17.89 o 
   1  16   7       29.83       22.71     15.38 o 
   1   0   8      743.91      680.68     47.70 o 
   2   0   8     2020.93     2141.32    122.23 o 
   3   0   8      394.32      398.70     26.47 o 
   4   0   8       10.79        1.71     11.61 o 
   5   0   8        1.93       16.82      4.64 o 
   0   1   8     1790.82     1658.58     37.67 o 
   1   1   8      201.44      201.70      8.67 o 
   2   1   8      597.94      621.73     25.60 o 
   3   1   8      284.93      296.25      8.28 o 
   4   1   8      263.68      262.90     13.55 o 
   5   1   8        8.66       -2.16      3.73 o 
   0   2   8      258.30      248.26     34.63 o 
   1   2   8      766.89      693.51     19.76 o 
   2   2   8       84.82       91.28      7.45 o 
   3   2   8      272.10      300.35      9.40 o 
   4   2   8       27.90       29.98      4.84 o 
   5   2   8      134.71      136.14      7.10 o 
   0   3   8     4732.66     4314.40    139.56 o 
   1   3   8       51.28       43.83      8.80 o 
   2   3   8      206.27      246.58      9.53 o 
   3   3   8       82.29       93.87      9.92 o 
   4   3   8       17.03       23.88      5.95 o 
   5   3   8      186.32      193.30      7.85 o 
   0   4   8      631.50      611.05     32.34 o 
   1   4   8      219.11      208.72      9.16 o 
   2   4   8      964.02     1109.81     34.54 o 
   3   4   8      112.19      110.10      5.38 o 
   4   4   8       41.01       43.16      4.43 o 
   5   4   8       96.48      105.67      8.55 o 
   0   5   8     2259.67     2290.00     65.08 o 
   1   5   8     1298.66     1278.15     30.11 o 
   2   5   8      431.57      385.07     10.30 o 
   3   5   8       97.55       99.21      5.81 o 
   4   5   8      356.23      345.35      9.22 o 
   5   5   8       53.25       50.96      4.65 o 
   0   6   8      100.20      115.66     14.18 o 
   1   6   8      208.88      213.54     10.21 o 
   2   6   8      559.02      545.04     16.23 o 
   3   6   8       40.63       38.94      3.76 o 
   4   6   8      264.06      270.33      8.24 o 
   5   6   8      179.62      171.84     15.42 o 
   0   7   8      259.69      260.54     17.24 o 
   1   7   8      346.86      308.20      8.61 o 
   2   7   8      130.81      157.26     17.86 o 
   3   7   8       27.72       23.56      4.95 o 
   4   7   8       74.51       69.88      4.78 o 
   0   8   8      391.11      366.17     16.00 o 
   1   8   8      428.45      439.92     12.38 o 
   2   8   8      260.67      250.55      8.53 o 
   3   8   8       62.06       70.40      5.37 o 
   4   8   8       52.63       47.09      6.52 o 
   0   9   8      454.09      477.94     22.19 o 
   1   9   8       86.00       82.34      7.60 o 
   2   9   8        0.58       13.97      7.83 o 
   3   9   8       36.38       26.07      4.83 o 
   4   9   8       28.54       22.04      5.03 o 
   0  10   8      887.77      922.38     48.46 o 
   1  10   8      188.79      196.37      9.79 o 
   2  10   8       22.78       21.87      9.38 o 
   3  10   8      380.32      374.55     11.73 o 
   4  10   8      348.22      347.80     18.64 o 
   0  11   8      432.69      445.64     20.96 o 
   1  11   8       38.77       29.36      7.60 o 
   2  11   8      373.99      346.41     15.79 o 
   3  11   8       41.05       48.59      6.73 o 
   4  11   8       11.55        1.76      6.27 o 
   0  12   8        6.07        9.90     16.05 o 
   1  12   8      164.83      167.60      9.28 o 
   2  12   8       30.23       25.92      6.73 o 
   3  12   8       95.11      108.02      9.36 o 
   0  13   8       44.03       58.28     22.55 o 
   1  13   8      243.44      236.18     12.59 o 
   2  13   8      219.27      214.48     13.84 o 
   3  13   8      124.63      118.09     11.03 o 
   0  14   8       18.55       -8.20     11.68 o 
   1  14   8      220.28      197.98     10.77 o 
   2  14   8       14.25        7.23     16.34 o 
   0  15   8       89.03      161.58     88.30 o 
   1  15   8      202.90      215.87     14.06 o 
   2  15   8      122.96      115.24     20.22 o 
   0  16   8       31.92      111.24     28.85 o 
   1  16   8       81.56       67.77     23.58 o 
   1   0   9      744.71      762.06     44.66 o 
   2   0   9      461.68      535.30     26.53 o 
   3   0   9      186.30      210.02     22.99 o 
   4   0   9       25.88       27.12     10.27 o 
   5   0   9        9.45        8.43      8.77 o 
   0   1   9      315.49      321.70      9.48 o 
   1   1   9      271.11      277.27     15.79 o 
   2   1   9      221.29      217.94      6.66 o 
   3   1   9       55.46       62.06      6.25 o 
   4   1   9       85.13       85.15      4.99 o 
   5   1   9      103.80       91.93      4.72 o 
   0   2   9     2036.25     1929.76     53.02 o 
   1   2   9     1956.39     1964.60     34.55 o 
   2   2   9      205.13      213.41      6.08 o 
   3   2   9       64.61       58.94      9.15 o 
   4   2   9      116.22      125.14      7.49 o 
   5   2   9      129.76      119.51      6.21 o 
   0   3   9     2741.09     2578.89     69.61 o 
   1   3   9     2190.96     2133.00     42.26 o 
   2   3   9       11.83       13.70      6.93 o 
   3   3   9      250.57      272.89     12.05 o 
   4   3   9       55.52       75.00      7.99 o 
   5   3   9      140.01      119.94      8.06 o 
   0   4   9     1471.99     1382.79     60.08 o 
   1   4   9     1837.02     1886.03     42.16 o 
   2   4   9      631.01      606.11     21.77 o 
   3   4   9       41.27       37.35      5.99 o 
   4   4   9       62.26       59.58      7.06 o 
   5   4   9       24.30       14.98      7.18 o 
   0   5   9      277.96      233.84     14.28 o 
   1   5   9      482.32      503.69     15.03 o 
   2   5   9      188.55      218.81     13.71 o 
   3   5   9       11.52       -2.21      7.88 o 
   4   5   9      177.67      169.91     15.16 o 
   5   5   9       30.00       25.44     44.50 o 
   0   6   9     1210.73     1327.99     45.78 o 
   1   6   9      164.67      157.02      8.15 o 
   2   6   9     1567.10     1546.38     43.98 o 
   3   6   9       42.13       39.00      5.74 o 
   4   6   9       43.42       42.54      8.29 o 
   0   7   9      612.51      684.30     25.45 o 
   1   7   9      219.63      236.46     12.52 o 
   2   7   9       47.02       47.05      5.80 o 
   3   7   9       88.31       99.57     11.65 o 
   4   7   9      208.55      206.03     11.72 o 
   0   8   9      449.53      436.85     22.19 o 
   1   8   9      159.02      165.01      8.12 o 
   2   8   9       92.22       96.10      6.68 o 
   3   8   9       45.18       41.75      7.39 o 
   4   8   9       90.13       97.44      7.62 o 
   0   9   9       23.47       19.83      7.82 o 
   1   9   9        3.51        3.51      7.06 o 
   2   9   9       53.84       53.87      6.92 o 
   3   9   9      422.59      400.23     12.23 o 
   4   9   9      124.48      108.76      6.55 o 
   0  10   9      331.83      368.20     18.54 o 
   1  10   9      179.52      156.76      7.08 o 
   2  10   9       48.97       76.23      9.87 o 
   3  10   9      137.70      140.81      7.47 o 
   4  10   9       20.95       18.26      6.14 o 
   0  11   9       49.93       71.73      9.47 o 
   1  11   9      131.78      118.58      8.29 o 
   2  11   9       66.36       76.44      8.24 o 
   3  11   9      127.52      127.57     13.36 o 
   0  12   9       43.04       35.38     11.09 o 
   1  12   9       61.84       54.25     11.67 o 
   2  12   9      399.95      372.66     14.15 o 
   3  12   9        8.26       13.50      5.82 o 
   0  13   9      738.79      753.07     29.24 o 
   1  13   9      303.66      293.82     11.55 o 
   2  13   9       35.53       35.23      8.96 o 
   3  13   9       15.24        9.31      9.99 o 
   0  14   9       35.99       30.86     11.50 o 
   1  14   9      199.85      204.72     17.73 o 
   2  14   9       45.95       77.84     19.15 o 
   0  15   9        0.99       -8.98     23.40 o 
   1  15   9       10.57       43.37     38.72 o 
   2  15   9        6.19       33.54     33.53 o 
   0  16   9        2.56       31.51     26.06 o 
   0   0  10      918.54     1067.20    282.71 o 
   1   0  10     1585.78     1837.14     89.63 o 
   2   0  10       37.24       41.90      6.50 o 
   3   0  10       23.00       44.42     17.09 o 
   4   0  10      278.00      258.12     32.56 o 
   5   0  10       31.20       30.56      6.60 o 
   0   1  10     1819.03     1947.65     77.96 o 
   1   1  10      828.00      845.67     31.84 o 
   2   1  10      130.14      154.94      6.20 o 
   3   1  10      557.69      538.65     14.56 o 
   4   1  10       14.39        4.59      6.38 o 
   5   1  10        6.73       10.58      4.86 o 
   0   2  10      561.66      601.85     32.02 o 
   1   2  10     2858.27     2925.90     66.23 o 
   2   2  10      120.00       99.44      9.25 o 
   3   2  10        8.56       -1.48      5.31 o 
   4   2  10       16.01       17.39      4.84 o 
   5   2  10      102.11      100.81      6.64 o 
   0   3  10     6340.06     6302.41    236.87 o 
   1   3  10      426.63      438.51     11.54 o 
   2   3  10       11.77        2.42      6.39 o 
   3   3  10       42.62       37.13      5.70 o 
   4   3  10      169.80      181.65      6.85 o 
   5   3  10      664.40      679.89     21.27 o 
   0   4  10     2551.18     2607.31     88.02 o 
   1   4  10      291.95      298.52     12.49 o 
   2   4  10      176.68      180.05     11.67 o 
   3   4  10       83.53       78.40     13.96 o 
   4   4  10       48.93       44.59      5.54 o 
   5   4  10       95.77       96.95      9.03 o 
   0   5  10        0.99       11.67      9.84 o 
   1   5  10      296.48      312.32     11.20 o 
   2   5  10      536.86      485.82     16.65 o 
   3   5  10      219.18      216.69      9.38 o 
   4   5  10       92.60       83.16      5.92 o 
   0   6  10      349.31      322.24     14.11 o 
   1   6  10      132.35      126.61      6.68 o 
   2   6  10      183.66      229.61     12.20 o 
   3   6  10      246.78      235.84      9.44 o 
   4   6  10      150.38      144.29     10.67 o 
   0   7  10      810.01      939.64     33.79 o 
   1   7  10      497.88      531.04     17.00 o 
   2   7  10      746.03      728.28     21.78 o 
   3   7  10      137.92      133.90      7.03 o 
   4   7  10       82.91       73.36      6.20 o 
   0   8  10      218.30      214.53     16.58 o 
   1   8  10      509.43      531.05     19.39 o 
   2   8  10        6.20       15.10      5.08 o 
   3   8  10      248.83      237.49     12.16 o 
   4   8  10       79.21       86.27      6.97 o 
   0   9  10      362.44      352.56     16.55 o 
   1   9  10      293.17      292.98     12.11 o 
   2   9  10      112.28      106.79      7.11 o 
   3   9  10       41.61       36.89      6.83 o 
   4   9  10      158.61      152.53      9.26 o 
   0  10  10      121.65      135.25     12.31 o 
   1  10  10      212.52      234.72     11.76 o 
   2  10  10       51.18       58.03      6.39 o 
   3  10  10      465.07      461.27     16.79 o 
   4  10  10       66.53       51.50      8.87 o 
   0  11  10       16.03       15.26      9.64 o 
   1  11  10       86.31       93.09      8.57 o 
   2  11  10        1.52        9.51      7.10 o 
   3  11  10       74.61       72.14      8.23 o 
   0  12  10      109.76      126.79     11.86 o 
   1  12  10      241.95      209.16     15.47 o 
   2  12  10      594.11      570.30     17.77 o 
   3  12  10       22.29       54.74      8.18 o 
   0  13  10      516.71      539.38     27.01 o 
   1  13  10        0.41       -4.96     12.33 o 
   2  13  10      116.70      143.15    137.98 o 
   0  14  10      225.93      273.62     50.72 o 
   1  14  10       76.57       98.59     12.11 o 
   2  14  10        1.89        1.03     13.11 o 
   0  15  10        3.49      -26.12     26.12 o 
   1  15  10       67.75       47.99     17.18 o 
   1   0  11      209.25      241.79     11.95 o 
   2   0  11       23.02       44.00     10.15 o 
   3   0  11      127.43      121.87     13.90 o 
   4   0  11      123.35      104.25     19.78 o 
   5   0  11       38.69       39.02      7.92 o 
   0   1  11     1073.88     1121.18     50.76 o 
   1   1  11      167.45      172.98      8.11 o 
   2   1  11      278.07      290.41      8.08 o 
   3   1  11      274.22      261.01     14.44 o 
   4   1  11      126.76      117.33      9.40 o 
   5   1  11       91.01       78.80      7.91 o 
   0   2  11      223.53      220.48     15.06 o 
   1   2  11      193.01      207.53     10.14 o 
   2   2  11      109.71      104.28      7.06 o 
   3   2  11      165.28      159.12      9.29 o 
   4   2  11       72.34       76.28      5.40 o 
   5   2  11       95.27       70.01      6.12 o 
   0   3  11     5375.91     5576.13    162.59 o 
   1   3  11     1935.41     1999.32     44.72 o 
   2   3  11      941.26      939.49     26.51 o 
   3   3  11      141.06      128.68      6.97 o 
   4   3  11       57.20       60.56      5.70 o 
   0   4  11     4307.43     4119.50    123.85 o 
   1   4  11      109.75      110.07     16.77 o 
   2   4  11      108.72      106.75      6.88 o 
   3   4  11       25.27       32.01      7.61 o 
   4   4  11      316.65      293.90     12.62 o 
   0   5  11      461.18      402.97     52.18 o 
   1   5  11      468.69      523.09     17.37 o 
   2   5  11      894.89      944.37     31.95 o 
   3   5  11      144.54      152.36      7.34 o 
   4   5  11       24.64       21.30      5.93 o 
   0   6  11      642.30      651.45     27.97 o 
   1   6  11     1096.84     1157.23     25.56 o 
   2   6  11      218.39      194.16     14.37 o 
   3   6  11       12.36       13.06      6.01 o 
   4   6  11      461.84      445.58     13.13 o 
   0   7  11       29.40       19.13      9.53 o 
   1   7  11      666.01      720.14     19.06 o 
   2   7  11      425.37      404.74     23.57 o 
   3   7  11      159.18      169.93      7.96 o 
   4   7  11       43.79       51.68      7.17 o 
   0   8  11      354.58      340.24     19.83 o 
   1   8  11      415.90      379.64     20.38 o 
   2   8  11        7.42        7.82      6.80 o 
   3   8  11     1479.08     1493.61     40.42 o 
   4   8  11      115.44      108.91      6.97 o 
   0   9  11      185.50      213.53     15.10 o 
   1   9  11      340.00      370.43     16.07 o 
   2   9  11       92.21       79.15      7.88 o 
   3   9  11      772.82      723.03     19.29 o 
   4   9  11       45.18       40.29      5.78 o 
   0  10  11      189.87      172.72     16.56 o 
   1  10  11       52.43       62.48     10.84 o 
   2  10  11      382.18      373.41     12.42 o 
   3  10  11       25.85       12.39      6.45 o 
   0  11  11       49.26       57.97     21.46 o 
   1  11  11      241.37      225.85     10.48 o 
   2  11  11      234.17      251.42     25.27 o 
   3  11  11      313.69      322.65     14.72 o 
   0  12  11       20.14        4.23      9.88 o 
   1  12  11       16.22       29.28      6.89 o 
   2  12  11       56.94       73.59      8.78 o 
   3  12  11      128.46      105.68     11.26 o 
   0  13  11        0.00      -19.43     19.93 o 
   1  13  11      242.33      219.19     30.55 o 
   2  13  11       17.00       10.50      9.52 o 
   0  14  11       23.89        6.93     20.80 o 
   1  14  11       31.58       51.20     19.83 o 
   2  14  11       13.58       24.45     15.57 o 
   0  15  11       48.63       88.03     23.40 o 
   1  15  11       51.07       20.46     32.68 o 
   0   0  12     3642.05     3680.65    149.31 o 
   1   0  12     1048.52     1204.26     84.90 o 
   2   0  12      193.41      247.93     15.45 o 
   3   0  12       12.23       20.64      5.21 o 
   4   0  12       12.25       16.32      7.36 o 
   0   1  12     1527.34     1761.25     70.38 o 
   1   1  12      197.05      226.83      7.59 o 
   2   1  12      112.28      106.99      9.05 o 
   3   1  12       77.05       94.32     15.37 o 
   4   1  12       12.69       10.21      5.69 o 
   0   2  12      270.29      250.17     16.56 o 
   1   2  12      371.88      415.35     19.09 o 
   2   2  12      295.33      281.38      8.40 o 
   3   2  12       41.07       35.98      4.70 o 
   4   2  12       12.83       10.09      5.37 o 
   0   3  12      874.88      827.03     30.77 o 
   1   3  12      470.88      493.87     14.60 o 
   2   3  12       17.40        7.81     11.52 o 
   3   3  12      139.09      135.34      8.16 o 
   4   3  12      150.59      150.64     15.41 o 
   0   4  12       32.04        7.99      9.17 o 
   1   4  12      330.21      362.41     12.51 o 
   2   4  12       61.37       53.68      5.56 o 
   3   4  12      289.33      272.28     12.16 o 
   4   4  12      273.67      258.81     13.73 o 
   0   5  12        0.03        4.23     12.23 o 
   1   5  12      409.83      486.76     18.87 o 
   2   5  12      210.87      213.42     15.24 o 
   3   5  12      102.36      102.13      7.50 o 
   4   5  12       70.22       80.01      9.02 o 
   0   6  12        5.99       27.36     17.58 o 
   1   6  12      122.76      105.83      8.64 o 
   2   6  12       70.02       59.70      8.12 o 
   3   6  12       75.66       75.60      5.49 o 
   4   6  12      371.12      345.23     15.29 o 
   0   7  12      326.70      362.06     37.54 o 
   1   7  12       17.66       19.71     10.30 o 
   2   7  12       68.77       74.29      8.31 o 
   3   7  12     1117.37     1104.87     30.02 o 
   4   7  12       77.41       59.74      6.49 o 
   0   8  12      431.51      447.53     27.60 o 
   1   8  12       69.43       84.16      8.55 o 
   2   8  12       17.76        9.74      5.44 o 
   3   8  12      130.58      131.22      9.34 o 
   4   8  12       18.05       15.39      5.87 o 
   0   9  12       70.19      100.91     16.78 o 
   1   9  12      115.49      110.06      8.09 o 
   2   9  12      211.92      206.60      9.68 o 
   3   9  12      203.64      187.82      8.04 o 
   0  10  12        0.39       -6.61      8.55 o 
   1  10  12        4.97        8.70      9.09 o 
   2  10  12       34.17       19.96      7.43 o 
   3  10  12       74.57       66.65      8.19 o 
   0  11  12        0.69       22.75     16.38 o 
   1  11  12      243.63      254.14     11.30 o 
   2  11  12      182.76      182.81     11.01 o 
   3  11  12        4.59       -0.84      8.71 o 
   0  12  12      905.14      935.16     39.89 o 
   1  12  12      156.24      153.78      9.65 o 
   2  12  12      130.31      135.03     21.97 o 
   0  13  12      344.93      406.39     63.29 o 
   1  13  12       55.62       51.05     10.41 o 
   2  13  12      165.46      129.75     10.52 o 
   0  14  12       32.26       63.08     18.69 o 
   1  14  12      294.52      278.74     19.43 o 
   1   0  13        0.10        5.04      8.23 o 
   2   0  13       50.54       66.86      9.53 o 
   3   0  13        2.01        0.19      5.86 o 
   4   0  13      199.57      206.88     13.67 o 
   0   1  13      315.19      358.96     18.17 o 
   1   1  13      230.22      231.77     11.28 o 
   2   1  13       33.60       46.94      4.24 o 
   3   1  13       99.66      100.80      5.40 o 
   4   1  13       28.86       28.95      4.82 o 
   0   2  13       38.18       41.00     23.00 o 
   1   2  13      185.75      188.13     10.83 o 
   2   2  13       24.92       31.72      6.02 o 
   3   2  13       52.80       54.33      5.16 o 
   4   2  13      107.78       85.77      6.79 o 
   0   3  13      123.62      107.81     14.76 o 
   1   3  13      506.80      483.68     17.69 o 
   2   3  13       76.56      107.19     14.29 o 
   3   3  13       88.99       79.54      8.10 o 
   4   3  13        2.59        2.41      6.19 o 
   0   4  13      955.79      985.22     44.11 o 
   1   4  13     1064.23     1024.61     51.45 o 
   2   4  13      210.84      222.12      7.42 o 
   3   4  13      149.17      154.36      9.16 o 
   4   4  13       46.50       62.24      9.71 o 
   0   5  13      211.18      232.72     14.96 o 
   1   5  13      567.41      549.86     19.19 o 
   2   5  13      112.87      131.61      8.19 o 
   3   5  13      156.14      175.81      8.09 o 
   4   5  13       56.69       50.70      9.76 o 
   0   6  13     1061.09     1055.45    122.47 o 
   1   6  13      167.51      164.74     10.31 o 
   2   6  13      256.95      265.44     12.74 o 
   3   6  13       30.36       33.37      5.20 o 
   4   6  13       94.65       86.68      7.13 o 
   0   7  13      340.50      325.23     22.25 o 
   1   7  13       70.40       65.21      4.53 o 
   2   7  13      264.57      274.24     18.49 o 
   3   7  13      365.98      334.53     18.44 o 
   4   7  13      112.61      102.47      8.25 o 
   0   8  13       72.81       39.96      9.08 o 
   1   8  13      126.84      132.44     16.78 o 
   2   8  13       86.25       74.99      6.19 o 
   3   8  13      559.06      505.86     16.75 o 
   0   9  13      271.24      315.21     22.33 o 
   1   9  13       31.71       43.57      9.23 o 
   2   9  13      103.83      109.86     10.05 o 
   3   9  13       95.15      106.53      7.03 o 
   0  10  13       44.17       37.91     10.33 o 
   1  10  13       18.60        8.26      7.35 o 
   2  10  13       12.20       16.68     11.28 o 
   3  10  13      184.70      191.81     12.61 o 
   0  11  13        0.00        7.43     10.13 o 
   1  11  13       34.74       15.91      7.75 o 
   2  11  13       35.37       54.31     10.46 o 
   3  11  13      142.81      150.82     10.51 o 
   0  12  13       15.40       12.62     11.06 o 
   1  12  13       40.34       43.84     33.20 o 
   2  12  13       97.64       90.19      9.33 o 
   0  13  13      141.74      129.25     23.09 o 
   1  13  13      390.09      384.27     29.08 o 
   2  13  13      201.92      308.71     41.72 o 
   0  14  13      507.08      538.06     43.46 o 
   1  14  13       62.99       92.51     22.69 o 
   0   0  14       19.69       23.83     12.26 o 
   1   0  14        0.14        9.76      7.18 o 
   2   0  14      396.13      375.53     23.38 o 
   3   0  14      210.83      203.77     21.72 o 
   4   0  14       10.09       27.78      9.61 o 
   0   1  14     1194.01     1220.78     40.53 o 
   1   1  14      303.44      294.35     17.90 o 
   2   1  14       72.79       88.26      5.98 o 
   3   1  14       14.05        8.69      6.61 o 
   4   1  14      150.19      151.98     10.85 o 
   0   2  14       39.90       37.77     13.17 o 
   1   2  14       17.92       26.10     10.77 o 
   2   2  14       20.01       31.36      6.72 o 
   3   2  14      155.55      154.79      9.41 o 
   4   2  14      101.99      106.54      9.25 o 
   0   3  14      208.19      200.42     12.94 o 
   1   3  14       11.21       24.04     13.23 o 
   2   3  14        5.19       28.86     11.45 o 
   3   3  14        6.77       -0.02      5.46 o 
   4   3  14       58.05       68.60     10.20 o 
   0   4  14        0.06        7.47     14.36 o 
   1   4  14      227.72      238.25     19.80 o 
   2   4  14     1081.74     1065.85     33.55 o 
   3   4  14       72.73       61.24      6.84 o 
   4   4  14      202.14      228.05     10.60 o 
   0   5  14      248.55      199.28     15.76 o 
   1   5  14      768.81      760.26     23.87 o 
   2   5  14       79.17       97.76      9.56 o 
   3   5  14        9.59       12.07      8.65 o 
   4   5  14      272.36      245.29     15.18 o 
   0   6  14      161.66      172.71     14.65 o 
   1   6  14       80.44       84.97      6.97 o 
   2   6  14      183.07      163.51      8.86 o 
   3   6  14      324.55      323.47     15.14 o 
   4   6  14        8.03       -3.93      7.23 o 
   0   7  14      127.48      112.16     17.37 o 
   1   7  14       95.81       72.34      6.58 o 
   2   7  14      294.99      289.22     11.69 o 
   3   7  14        4.24       14.59      6.37 o 
   0   8  14       43.36       46.36     12.34 o 
   1   8  14      180.41      192.94     12.02 o 
   2   8  14      479.69      472.78     24.95 o 
   3   8  14      348.93      323.97     14.23 o 
   0   9  14       40.47        6.95     15.20 o 
   1   9  14        9.54       13.34      6.53 o 
   2   9  14       63.18       72.05      5.54 o 
   3   9  14       70.04       84.60     12.58 o 
   0  10  14       27.78       26.32     11.80 o 
   1  10  14       12.42        6.61      8.66 o 
   2  10  14       13.62       11.93      6.68 o 
   3  10  14       27.23       20.74      6.89 o 
   0  11  14       29.68       61.52     33.72 o 
   1  11  14      354.95      339.35     20.64 o 
   2  11  14      185.43      209.23     13.19 o 
   0  12  14      237.33      232.75     25.57 o 
   1  12  14       21.07       94.40     92.45 o 
   2  12  14      201.23      182.93     16.02 o 
   0  13  14      194.73      223.22     27.42 o 
   1  13  14      368.79      357.76     30.84 o 
   1   0  15        0.14       -0.77      5.61 o 
   2   0  15     2559.78     2560.26    127.04 o 
   3   0  15       28.28       23.80      5.90 o 
   4   0  15      255.22      253.18     31.81 o 
   0   1  15      248.16      166.91     22.04 o 
   1   1  15       52.64       41.64      5.66 o 
   2   1  15      196.98      188.90     11.00 o 
   3   1  15      118.79      103.20      8.08 o 
   4   1  15      175.29      173.67     12.12 o 
   0   2  15        2.61       18.38     11.61 o 
   1   2  15       97.72       73.22     47.56 o 
   2   2  15      642.11      622.12     30.18 o 
   3   2  15       60.98       64.51      8.28 o 
   4   2  15       14.12       18.41      7.43 o 
   0   3  15      249.03      252.56     14.06 o 
   1   3  15      694.90      740.37    103.58 o 
   2   3  15       90.68       99.90      7.66 o 
   3   3  15      860.41      847.90     34.00 o 
   4   3  15       91.51      107.25     10.59 o 
   0   4  15      524.85      513.67     51.72 o 
   1   4  15      243.72      308.91     52.06 o 
   2   4  15      146.39      133.18     10.47 o 
   3   4  15      518.00      503.07     17.31 o 
   4   4  15       66.34       68.49      7.46 o 
   0   5  15      403.98      493.15     24.33 o 
   1   5  15      250.08      255.29     12.68 o 
   2   5  15      198.17      188.00     13.43 o 
   3   5  15       17.61       16.73      5.03 o 
   0   6  15      572.02      624.36     62.61 o 
   1   6  15      131.29      148.38     12.00 o 
   2   6  15      403.21      399.55     12.77 o 
   3   6  15     1354.88     1423.40     41.54 o 
   0   7  15      181.75      177.25     32.19 o 
   1   7  15      343.21      344.98     14.05 o 
   2   7  15      559.77      532.90     18.80 o 
   3   7  15      153.60      169.70     12.94 o 
   0   8  15      347.59      338.31     26.09 o 
   1   8  15       18.93       35.23      7.14 o 
   2   8  15       37.57       28.88      9.69 o 
   3   8  15       45.57       31.42      7.17 o 
   0   9  15        0.21       20.18     14.81 o 
   1   9  15       34.64       28.51      4.02 o 
   2   9  15      275.42      268.26     11.61 o 
   3   9  15      142.52      143.71     21.97 o 
   0  10  15        4.23       32.65     19.74 o 
   1  10  15      684.54      737.86     31.42 o 
   2  10  15      166.79      170.45      8.74 o 
   0  11  15      167.47      259.44     52.74 o 
   1  11  15       77.58       66.77     13.60 o 
   2  11  15       49.83       45.51     11.36 o 
   0  12  15        0.21        9.90     16.96 o 
   1  12  15       97.81       91.79     20.75 o 
   0  13  15      305.52      307.53     33.18 o 
   0   0  16      487.47      536.07     33.67 o 
   1   0  16       60.68       78.55      9.44 o 
   2   0  16      248.79      242.64     19.66 o 
   3   0  16     2101.86     2160.20     87.67 o 
   4   0  16      113.21      124.40     38.40 o 
   0   1  16      578.77      604.57     36.68 o 
   1   1  16       12.13       14.24      6.10 o 
   2   1  16      177.89      158.82     11.88 o 
   3   1  16      105.06      103.44      6.73 o 
   0   2  16       29.99       53.72     13.02 o 
   1   2  16        5.18        2.44      8.71 o 
   2   2  16       92.64      104.69      8.01 o 
   3   2  16     1588.56     1698.92     48.21 o 
   0   3  16      210.67      177.39     13.85 o 
   1   3  16      155.70      146.83      9.56 o 
   2   3  16     1200.51     1191.22     33.42 o 
   3   3  16       44.04       40.58     12.71 o 
   0   4  16       46.07       73.56     13.50 o 
   1   4  16      282.28      278.40     15.06 o 
   2   4  16     2009.53     2033.02     54.63 o 
   3   4  16       94.17       90.61      8.84 o 
   0   5  16     1153.57     1156.80     51.30 o 
   1   5  16      263.71      264.52     16.30 o 
   2   5  16      285.33      253.54     22.57 o 
   3   5  16      251.67      296.85     32.00 o 
   0   6  16      221.26      230.85     18.10 o 
   1   6  16      105.50       89.44      9.57 o 
   2   6  16      457.83      450.41     20.43 o 
   3   6  16        4.20        8.36     13.20 o 
   0   7  16      320.94      333.24     42.34 o 
   1   7  16       21.85        6.56      8.35 o 
   2   7  16      756.64      771.97     30.19 o 
   3   7  16      178.89      182.37     14.02 o 
   0   8  16      318.72      334.74     51.10 o 
   1   8  16      127.19      128.21     10.79 o 
   2   8  16       21.49       43.64      8.45 o 
   3   8  16      119.37      136.27     14.23 o 
   0   9  16       38.41       34.98     18.07 o 
   1   9  16      295.17      310.54     20.68 o 
   2   9  16        0.07        0.37      8.28 o 
   0  10  16      165.79      202.24     32.37 o 
   1  10  16      156.38      165.12      8.01 o 
   2  10  16       52.01       70.17     24.46 o 
   0  11  16       78.58       67.72     20.68 o 
   1  11  16       75.22       51.07     45.96 o 
   0  12  16       12.26      -18.39     18.39 o 
   1   0  17        2.19        1.04      6.41 o 
   2   0  17      458.24      507.93     19.22 o 
   3   0  17      291.45      275.49     14.08 o 
   0   1  17        5.03       -8.73     14.31 o 
   1   1  17       41.37       42.80      7.69 o 
   2   1  17      515.84      567.05     22.70 o 
   3   1  17      312.28      346.72     18.55 o 
   0   2  17       66.02       92.19     15.91 o 
   1   2  17      138.44      137.43     17.40 o 
   2   2  17      695.14      661.44     29.06 o 
   3   2  17      290.67      298.78     10.56 o 
   0   3  17       19.23       -6.17     25.78 o 
   1   3  17      137.63      115.97      9.24 o 
   2   3  17       81.13       69.61      9.18 o 
   3   3  17      207.50      251.75     23.30 o 
   0   4  17        5.63       16.21      8.47 o 
   1   4  17        1.37       -6.88      7.96 o 
   2   4  17       40.27       28.53      6.94 o 
   3   4  17      481.24      517.35     30.73 o 
   0   5  17      772.60      741.20     64.01 o 
   1   5  17      198.92      189.87     13.31 o 
   2   5  17       68.84       68.36     11.70 o 
   3   5  17      112.59      107.03      9.87 o 
   0   6  17       15.86       41.94     24.02 o 
   1   6  17       68.01       55.06     11.51 o 
   2   6  17        7.62       17.97     13.15 o 
   3   6  17      620.00      665.36     46.69 o 
   0   7  17      237.12      227.82     19.63 o 
   1   7  17      319.49      350.88     23.30 o 
   2   7  17      122.18      135.13     20.81 o 
   0   8  17       60.30       82.25     15.68 o 
   1   8  17      522.04      504.55     22.46 o 
   2   8  17      278.31      293.80     13.93 o 
   0   9  17       39.77       31.08     18.08 o 
   1   9  17       48.06       55.46     15.67 o 
   2   9  17      303.23      328.53     27.27 o 
   0  10  17      142.51       68.96     17.95 o 
   1  10  17       24.14       20.04     10.17 o 
   0  11  17      260.90      301.70     36.43 o 
   0   0  18       62.12       53.92     23.34 o 
   1   0  18        3.77       10.39     19.32 o 
   2   0  18        3.59        1.12      7.19 o 
   3   0  18       99.35       68.64     12.43 o 
   0   1  18      215.39      171.97     14.67 o 
   1   1  18       19.85       13.50      7.43 o 
   2   1  18      180.28      196.69     12.41 o 
   3   1  18      266.10      290.35     16.02 o 
   0   2  18        3.98       11.96     20.40 o 
   1   2  18      141.31      128.71     11.15 o 
   2   2  18      157.73      166.81     10.77 o 
   3   2  18      127.90      126.62     11.23 o 
   0   3  18        0.17       16.41     13.34 o 
   1   3  18       71.80       93.31     22.27 o 
   2   3  18      214.15      189.22     18.05 o 
   3   3  18       81.02       82.65      9.08 o 
   0   4  18      266.25      265.78     29.58 o 
   1   4  18      480.85      440.25     18.74 o 
   2   4  18      237.37      240.23     14.63 o 
   3   4  18       22.06        1.92      7.78 o 
   0   5  18        8.58       -0.24     10.99 o 
   1   5  18       80.99       78.90     11.95 o 
   2   5  18       10.12        3.74     10.59 o 
   0   6  18      112.27      101.12     13.92 o 
   1   6  18      256.72      251.57     15.93 o 
   2   6  18      604.81      634.75     49.63 o 
   0   7  18       52.75      119.70     34.63 o 
   1   7  18      412.34      360.20     34.43 o 
   2   7  18      103.55       95.90     13.19 o 
   0   8  18        2.48        1.42     18.14 o 
   1   8  18      157.97      148.14     21.36 o 
   2   8  18       32.39       60.99     13.94 o 
   0   9  18      381.90      436.85     45.87 o 
   1   9  18      136.28      180.15     21.82 o 
   0  10  18       26.95       48.90     25.88 o 
   1   0  19       89.50      107.58     10.56 o 
   2   0  19        0.25      -15.48     16.96 o 
   0   1  19      232.91      264.57     24.05 o 
   1   1  19       49.63       43.71     13.98 o 
   2   1  19      132.89      129.81     11.46 o 
   0   2  19       26.77       15.17     44.91 o 
   1   2  19      101.16       77.62      9.78 o 
   2   2  19       29.04       11.61     13.54 o 
   0   3  19       99.81      111.28     17.23 o 
   1   3  19       43.00       51.68     10.54 o 
   2   3  19        2.60        0.96     14.97 o 
   0   4  19       74.20       78.34     13.39 o 
   1   4  19      149.76      194.53     25.26 o 
   2   4  19       29.36       42.11     12.83 o 
   0   5  19       79.01      142.46     47.63 o 
   1   5  19        7.10      -11.89     11.89 o 
   2   5  19      115.04      109.30     25.46 o 
   0   6  19        5.07        3.79     12.52 o 
   1   6  19       54.06       48.15     17.58 o 
   2   6  19       46.24       15.56     14.55 o 
   0   7  19       32.94       25.50     29.90 o 
   1   7  19      108.31      100.14     13.88 o 
   0   8  19       46.16      101.09     21.85 o 
   1   8  19       43.94       31.55     24.02 o 
   0   0  20      248.11      252.50     24.27 o 
   1   0  20        1.11        9.74      8.44 o 
   2   0  20       18.05       11.60     10.07 o 
   0   1  20      280.80      246.09     17.38 o 
   1   1  20       10.25       19.59     11.85 o 
   2   1  20       37.26       39.81      5.55 o 
   0   2  20      121.45       90.14     43.73 o 
   1   2  20      133.55      122.96      9.20 o 
   2   2  20        1.75       -6.88      6.88 o 
   0   3  20       25.70        2.69     11.61 o 
   1   3  20       50.16       55.51      9.29 o 
   2   3  20       16.31       28.70      8.46 o 
   0   4  20       57.62       73.60     24.48 o 
   1   4  20       56.45       48.61     16.65 o 
   2   4  20       33.99       50.28      7.77 o 
   0   5  20        0.03      -19.50     19.50 o 
   1   5  20        5.09       -6.76      9.99 o 
   0   6  20        3.56        5.80     18.90 o 
   1   6  20       48.33       63.09     13.24 o 
   0   7  20       35.26       19.75     27.05 o 
   1   0  21        9.19       23.92     25.47 o 
   0   1  21       18.07       23.59      5.36 o 
   1   1  21       79.95       78.29     12.23 o 
   0   2  21      249.47      222.13     35.28 o 
   1   2  21        1.48        0.69      5.52 o 
   0   3  21       43.66       74.51     32.96 o 
   1   3  21      100.40       93.97      9.82 o 
   0   4  21      171.78      142.24     17.25 o 
   1   4  21       22.63       19.72     10.34 o 
   0   5  21       92.17       61.54     17.38 o 
   0   0  22      104.36       81.65     21.36 o 
                                                 
